# Supplementary material for: Mi-2β promotes immune evasion in melanoma by activating EZH2 methylation
Source: Nat Commun. 2024 Mar 9;15:2163. doi: 10.1038/s41467-024-46422-5 (PMC10924921; doi:10.1038/s41467-024-46422-5)
Supplement: Supplementary file 4 — Supplementary Data 1 [file 41467_2024_46422_MOESM4_ESM.xlsx]

## Sheet: Proteins-CHD4
Accession	Description	Coverage [%]	# Peptides	# PSMs	# Unique Peptides	# AAs	MW [kDa]	calc. pI	Abundances (Grouped): 1
A0A8I5KWT8	Myosin-9 OS=Homo sapiens OX=9606 GN=MYH9 PE=1 SV=1	29	51	81	43	1981	229	5.64	6002138013
H6VRF8	Keratin, type II cytoskeletal 1 OS=Homo sapiens OX=9606 GN=KRT1 PE=3 SV=1	47	26	32	25	644	66	8.12	6.43642e+09
A0A2U3TZM0	DNA helicase OS=Homo sapiens OX=9606 GN=CHD4 PE=1 SV=1	16	22	26	22	1902	216.7	6	4.48617e+08
A0A1B0GVI3	Keratin, type I cytoskeletal 10 OS=Homo sapiens OX=9606 GN=KRT10 PE=1 SV=2	45	22	25	20	624	63.3	5.26	6165797368
P35908	Keratin, type II cytoskeletal 2 epidermal OS=Homo sapiens OX=9606 GN=KRT2 PE=1 SV=2	42	18	25	16	639	65.4	8	1.68468e+09
P35527	Keratin, type I cytoskeletal 9 OS=Homo sapiens OX=9606 GN=KRT9 PE=1 SV=3	36	11	13	11	623	62	5.24	1417531873
O43707	Alpha-actinin-4 OS=Homo sapiens OX=9606 GN=ACTN4 PE=1 SV=2	14	9	9	9	471	104.8	5.44	1.76387e+08
Q15910	Histone-lysine N-methyltransferase EZH2 OS=Homo sapiens OX=9606 GN=EZH2 PE=1 SV=2	27	7	9	7	746	85.3	7.02	1.47842e+08
P08670	Vimentin OS=Homo sapiens OX=9606 GN=VIM PE=1 SV=4	15	6	7	6	466	53.6	5.12	518484891
P26038	Moesin OS=Homo sapiens OX=9606 GN=MSN PE=1 SV=3	17	9	11	6	577	67.8	6.4	427061554
P13647	Keratin, type II cytoskeletal 5 OS=Homo sapiens OX=9606 GN=KRT5 PE=1 SV=3	21	11	12	6	590	62.3	7.74	352974620
A8JZY9	Tubulin alpha chain OS=Homo sapiens OX=9606 PE=2 SV=1	19	6	7	6	451	50.1	5.06	228166358
E9PKE3	Heat shock cognate 71 kDa protein OS=Homo sapiens OX=9606 GN=HSPA8 PE=1 SV=1	15	6	7	6	627	68.8	5.52	150522980
Q8N6N5	Tubulin beta chain OS=Homo sapiens OX=9606 GN=TUBB2C PE=2 SV=1	18	6	6	6	445	49.8	4.86	97666416
A0A6Q8PF80	Prelamin-A/C OS=Homo sapiens OX=9606 GN=LMNA PE=1 SV=1	21	6	6	6	342	38.6	6.49	5.53102e+07
F8WE88	Unconventional myosin-Va OS=Homo sapiens OX=9606 GN=MYO5A PE=1 SV=2	3	5	5	5	1855	215.2	8.51	68824132
A0A8V8TQK1	Clathrin heavy chain 1 OS=Homo sapiens OX=9606 GN=CLTC PE=4 SV=1	4	5	5	5	1651	188.8	5.67	56587563
C9JPP3	Histone-binding protein RBBP4 (Fragment) OS=Homo sapiens OX=9606 GN=RBBP4 PE=1 SV=2	14	5	8	5	425	48.1	4.94	8.33283e+06
E5RGV4	Histone deacetylase 2 (Fragment) OS=Homo sapiens OX=9606 GN=HDAC2 PE=1 SV=1	11	4	4	4	488	55.7	9.33	1.03042e+08
Q53HQ7	Elongation factor 1-alpha (Fragment) OS=Homo sapiens OX=9606 PE=2 SV=1	13	4	7	4	462	50.2	8.94	290363695
B2RBS8	cDNA, FLJ95666, highly similar to Homo sapiens albumin (ALB), mRNA OS=Homo sapiens OX=9606 PE=2 SV=1	5	4	4	4	609	69.3	6.28	284528874
P02533	Keratin, type I cytoskeletal 14 OS=Homo sapiens OX=9606 GN=KRT14 PE=1 SV=4	23	8	8	4	472	51.5	5.16	262743965
B7Z992	Gelsolin OS=Homo sapiens OX=9606 PE=2 SV=1	5	4	5	4	715	78.8	6.11	139685222
P13639	Elongation factor 2 OS=Homo sapiens OX=9606 GN=EEF2 PE=1 SV=4	6	4	4	4	858	95.3	6.83	1.00765e+08
P36578	60S ribosomal protein L4 OS=Homo sapiens OX=9606 GN=RPL4 PE=1 SV=5	14	4	4	4	427	47.7	11.06	96116612
P15924	Desmoplakin OS=Homo sapiens OX=9606 GN=DSP PE=1 SV=3	1	4	4	4	2871	331.6	6.81	5.04507e+07
E7ESY4	Metastasis-associated protein MTA1 OS=Homo sapiens OX=9606 GN=MTA1 PE=1 SV=1	8	3	3	3	703	79.3	9.11	117497116
P25705	ATP synthase subunit alpha, mitochondrial OS=Homo sapiens OX=9606 GN=ATP5F1A PE=1 SV=1	7	3	4	3	553	59.7	9.13	865515608
P00558	Phosphoglycerate kinase 1 OS=Homo sapiens OX=9606 GN=PGK1 PE=1 SV=3	11	3	3	3	417	44.6	8.1	134577880
A0A8V8TMM5	Pyruvate kinase PKM OS=Homo sapiens OX=9606 GN=PKM PE=4 SV=1	14	3	4	3	344	37.4	6.39	115563242
P39023	60S ribosomal protein L3 OS=Homo sapiens OX=9606 GN=RPL3 PE=1 SV=2	8	3	3	3	403	46.1	10.18	106813078
A0A1X7SBS1	Heterogeneous nuclear ribonucleoprotein U OS=Homo sapiens OX=9606 GN=HNRNPU PE=1 SV=1	4	3	4	3	744	81.7	5.83	8.09351e+07
P08779	Keratin, type I cytoskeletal 16 OS=Homo sapiens OX=9606 GN=KRT16 PE=1 SV=4	18	7	7	3	473	51.2	5.05	47534761
Q92614	Unconventional myosin-XVIIIa OS=Homo sapiens OX=9606 GN=MYO18A PE=1 SV=3	3	3	3	3	2054	233	6.3	44215355
P04075	Fructose-bisphosphate aldolase A OS=Homo sapiens OX=9606 GN=ALDOA PE=1 SV=2	8	3	3	3	364	39.4	8.09	41030796
Q8WXI9	Transcriptional repressor p66-beta OS=Homo sapiens OX=9606 GN=GATAD2B PE=1 SV=1	8	3	3	3	593	65.2	9.7	33677193
Q6UWP8	Suprabasin OS=Homo sapiens OX=9606 GN=SBSN PE=1 SV=2	18	3	4	3	590	60.5	7.01	32334634
K9MS24	Spectrin beta chain OS=Homo sapiens OX=9606 GN=SPTBN1 PE=2 SV=1	1	3	3	3	2364	274.2	5.55	2.65435e+07
Q0QEN7	ATP synthase subunit beta (Fragment) OS=Homo sapiens OX=9606 GN=ATP5B PE=2 SV=1	9	3	3	3	445	48.1	5.07	2.58184e+07
P63267	Actin, gamma-enteric smooth muscle OS=Homo sapiens OX=9606 GN=ACTG2 PE=1 SV=1	26	7	11	2	376	41.9	5.48	1327703824
P35580	Myosin-10 OS=Homo sapiens OX=9606 GN=MYH10 PE=1 SV=3	7	10	16	2	1976	228.9	5.54	406809104
E2DRY6	phosphopyruvate hydratase OS=Homo sapiens OX=9606 PE=2 SV=1	10	2	2	2	338	36.5	6.57	9.30933e+07
J3QTR3	Ubiquitin-40S ribosomal protein S27a (Fragment) OS=Homo sapiens OX=9606 GN=RPS27A PE=1 SV=1	24	2	2	2	106	12.2	10.14	73117538
P07900	Heat shock protein HSP 90-alpha OS=Homo sapiens OX=9606 GN=HSP90AA1 PE=1 SV=5	15	8	9	2	732	84.6	5.02	46947480
P81605	Dermcidin OS=Homo sapiens OX=9606 GN=DCD PE=1 SV=2	20	2	2	2	110	11.3	6.54	45387781
A0A7I2V506	Nucleolin OS=Homo sapiens OX=9606 GN=NCL PE=1 SV=1	4	2	2	2	602	66.1	4.58	42966921
P02538	Keratin, type II cytoskeletal 6A OS=Homo sapiens OX=9606 GN=KRT6A PE=1 SV=3	15	7	8	2	564	60	8	39184603
Q59F68	RNA helicase (Fragment) OS=Homo sapiens OX=9606 PE=2 SV=1	8	2	2	2	375	42.4	5.64	37956374
A0A7P0TAI0	78 kDa glucose-regulated protein OS=Homo sapiens OX=9606 GN=HSPA5 PE=1 SV=1	5	2	2	2	616	68.1	5.14	35332769
Q5D862	Filaggrin-2 OS=Homo sapiens OX=9606 GN=FLG2 PE=1 SV=1	3	2	3	2	2391	247.9	8.31	2.76469e+07
Q9P258	Protein RCC2 OS=Homo sapiens OX=9606 GN=RCC2 PE=1 SV=2	6	2	2	2	522	56	8.78	21019898
A0A384P5S9	Epididymis secretory sperm binding protein OS=Homo sapiens OX=9606 PE=2 SV=1	1	2	2	2	2452	282.1	5.34	19138564
E7EUC7	UTP--glucose-1-phosphate uridylyltransferase OS=Homo sapiens OX=9606 GN=UGP2 PE=1 SV=1	6	2	2	2	517	57.8	8.13	1.47769e+07
Q86YZ3	Hornerin OS=Homo sapiens OX=9606 GN=HRNR PE=1 SV=2	4	2	11	2	2850	282.2	10.04	1.21714e+07
A0A7I2YQB2	Stress-70 protein, mitochondrial OS=Homo sapiens OX=9606 GN=HSPA9 PE=1 SV=1	5	2	2	2	577	63.1	5.72	10577934
Q7Z3Z3	Piwi-like protein 3 OS=Homo sapiens OX=9606 GN=PIWIL3 PE=2 SV=2	3	1	1	1	882	101	9.51
A0A8I5KYP7	Electron transfer flavoprotein subunit alpha OS=Homo sapiens OX=9606 GN=ETFA PE=1 SV=1	6	1	4	1	327	34.5	8.47	162268714
H7C0F8	Hepatocyte growth factor-like protein (Fragment) OS=Homo sapiens OX=9606 GN=MST1 PE=1 SV=1	4	1	1	1	195	21.1	7.56	68011120
A0A384MDW7	Enoyl Coenzyme A hydratase, short chain, 1, mitochondrial OS=Homo sapiens OX=9606 GN=ECHS1 PE=2 SV=1	3	1	1	1	290	31.4	8.07	50473868
A0A2R8YFE2	Actin, cytoplasmic 1 (Fragment) OS=Homo sapiens OX=9606 GN=ACTB PE=1 SV=1	51	3	3	1	79	8.8	9.2	48280496
B4DRG0	cDNA FLJ51764, highly similar to Histone deacetylase 1 OS=Homo sapiens OX=9606 PE=2 SV=1	4	1	1	1	289	32.7	4.82	25871872
F4MH47	Ubiquitously transcribed tetratricopeptide repeat protein Y-linked transcript variant 66 OS=Homo sapiens OX=9606 GN=UTY PE=2 SV=2	1	1	1	1	1377	152.6	7.85	22949918
Q13423	NAD(P) transhydrogenase, mitochondrial OS=Homo sapiens OX=9606 GN=NNT PE=1 SV=3	1	1	1	1	1086	113.8	8.09	22235270
P05109	Protein S100-A8 OS=Homo sapiens OX=9606 GN=S100A8 PE=1 SV=1	12	1	1	1	93	10.8	7.03	20971386
F8W1S1	Keratin, type II cytoskeletal 74 OS=Homo sapiens OX=9606 GN=KRT74 PE=1 SV=1	4	2	3	1	543	59.4	7.44	19369374
Q59H77	T-complex protein 1 subunit gamma (Fragment) OS=Homo sapiens OX=9606 PE=2 SV=1	2	1	1	1	577	63.5	6.43	16760955
B5BU25	Splicing factor U2AF subunit OS=Homo sapiens OX=9606 GN=U2AF2 PE=2 SV=1	2	1	1	1	471	53.1	9.09	15761741
P13667	Protein disulfide-isomerase A4 OS=Homo sapiens OX=9606 GN=PDIA4 PE=1 SV=2	3	1	1	1	645	72.9	5.07	15634870
A0A8I5QKQ5	Protein disulfide-isomerase OS=Homo sapiens OX=9606 GN=PDIA3 PE=1 SV=1	2	1	1	1	456	51	5.94	15582237
B3KXC7	cDNA FLJ45182 fis, clone BRAWH3047692, highly similar to Homo sapiens peroxisomal LON protease like (LONPL), mRNA OS=Homo sapiens OX=9606 PE=2 SV=1	2	1	1	1	581	64	7.78	15348641
A0A7I2V4V1	Peptidyl-prolyl cis-trans isomerase OS=Homo sapiens OX=9606 GN=PPIA PE=1 SV=1	15	1	1	1	60	6.4	6.49	15097235
Q8TAQ2	SWI/SNF complex subunit SMARCC2 OS=Homo sapiens OX=9606 GN=SMARCC2 PE=1 SV=1	1	1	1	1	1214	132.8	5.69	15061495
A0A2Z6ATB6	Drebrin A OS=Homo sapiens OX=9606 GN=DBN1 PE=2 SV=1	3	1	1	1	695	76.3	4.51	14467136
P41091	Eukaryotic translation initiation factor 2 subunit 3 OS=Homo sapiens OX=9606 GN=EIF2S3 PE=1 SV=3	3	1	1	1	472	51.1	8.4	13847658
A0A2R8Y5S7	Radixin OS=Homo sapiens OX=9606 GN=RDX PE=1 SV=1	7	4	6	1	590	69.3	6.27	13521186
P28289	Tropomodulin-1 OS=Homo sapiens OX=9606 GN=TMOD1 PE=1 SV=1	3	1	1	1	359	40.5	5.1	12464124
F8VV59	Nucleosome assembly protein 1-like 1 OS=Homo sapiens OX=9606 GN=NAP1L1 PE=1 SV=1	3	1	1	1	327	38	4.68	12412426
A6NLN1	Polypyrimidine tract-binding protein 1 OS=Homo sapiens OX=9606 GN=PTBP1 PE=1 SV=4	2	1	1	1	527	56.5	9.38	11967566
Q4ZG51	Uncharacterized protein FNBP3 OS=Homo sapiens OX=9606 GN=FNBP3 PE=2 SV=1	6	1	1	1	205	24.3	9.72	10956919
D3DQA6	RNA helicase OS=Homo sapiens OX=9606 GN=DDX46 PE=4 SV=1	1	1	1	1	883	100.3	9.33	10379793
A1A4E9	Keratin 13 OS=Homo sapiens OX=9606 GN=KRT13 PE=2 SV=1	7	3	3	1	458	49.6	4.96	10211919
Q8N1N4	Keratin, type II cytoskeletal 78 OS=Homo sapiens OX=9606 GN=KRT78 PE=1 SV=2	3	1	1	1	520	56.8	6.02	9932643
P26641	Elongation factor 1-gamma OS=Homo sapiens OX=9606 GN=EEF1G PE=1 SV=3	3	1	1	1	437	50.1	6.67	9337066
E9PFP8	Poly(rC)-binding protein 3 OS=Homo sapiens OX=9606 GN=PCBP3 PE=1 SV=1	3	1	1	1	361	38.2	8.06	9200285
P31151	Protein S100-A7 OS=Homo sapiens OX=9606 GN=S100A7 PE=1 SV=4	12	1	1	1	101	11.5	6.77	9128852
C9J0E4	Cystatin-A OS=Homo sapiens OX=9606 GN=CSTA PE=1 SV=1	19	1	1	1	63	7.1	7.24	8929350
P31689	DnaJ homolog subfamily A member 1 OS=Homo sapiens OX=9606 GN=DNAJA1 PE=1 SV=2	3	1	1	1	397	44.8	7.08	8846628
B4DRA0	cDNA FLJ58459, highly similar to RNA-binding region-containing protein 2 OS=Homo sapiens OX=9606 PE=2 SV=1	2	1	1	1	502	56.4	10.02	8824915
A2JNH2	MLL/GAS7 fusion protein (Fragment) OS=Homo sapiens OX=9606 GN=MLL/GAS7 PE=2 SV=1	3	1	1	1	390	43.6	9.57	8696951
A0A286YFB2	D-3-phosphoglycerate dehydrogenase OS=Homo sapiens OX=9606 GN=PHGDH PE=1 SV=1	9	1	1	1	165	17.5	5.12	8511254
E7EU96	Casein kinase II subunit alpha OS=Homo sapiens OX=9606 GN=CSNK2A1 PE=1 SV=1	4	1	1	1	385	45.3	7.94	8438502
P50990	T-complex protein 1 subunit theta OS=Homo sapiens OX=9606 GN=CCT8 PE=1 SV=4	2	1	1	1	548	59.6	5.6	8216678
A0A0B4J259	Lysozyme C OS=Homo sapiens OX=9606 GN=LYZ PE=1 SV=1	9	1	1	1	137	15.3	8.69	8.17189e+06
P14923	Junction plakoglobin OS=Homo sapiens OX=9606 GN=JUP PE=1 SV=3	2	1	1	1	745	81.7	6.14	7.38445e+06
E7ERF2	T-complex protein 1 subunit alpha OS=Homo sapiens OX=9606 GN=TCP1 PE=1 SV=1	2	1	1	1	433	46.9	5.59	7.17615e+06
P29508	Serpin B3 OS=Homo sapiens OX=9606 GN=SERPINB3 PE=1 SV=2	3	1	1	1	390	44.5	6.81	6.80387e+06
B4DN87	Serpin H1 OS=Homo sapiens OX=9606 PE=2 SV=1	3	1	1	1	397	44.2	8.95	6761198
E7EUT5	Glyceraldehyde-3-phosphate dehydrogenase OS=Homo sapiens OX=9606 GN=GAPDH PE=1 SV=1	4	1	1	1	260	27.9	6.95	6.52267e+06
B4DNL5	Protein disulfide-isomerase OS=Homo sapiens OX=9606 PE=2 SV=1	2	1	1	1	492	55.3	4.79	5.4811e+06
B7Z3V1	Sodium/potassium-transporting ATPase subunit alpha (Fragment) OS=Homo sapiens OX=9606 PE=2 SV=1	1	1	1	1	1020	112.4	5.35	4.85623e+06

## Sheet: PeptideGroups-CHD4
Annotated Sequence	Modifications	# Protein Groups	# Proteins	# PSMs	Master Protein Accessions	Positions in Master Proteins	Modifications in Master Proteins	# Missed Cleavages	Theo. MH+ [Da]	Abundances (Grouped): 1	Charge (by Search Engine): Mascot	DeltaM [ppm] (by Search Engine): Mascot	RT [min] (by Search Engine): Mascot	Ions Score (by Search Engine): Mascot
[K].THINIVVIGHVDSGK.[SF]		1	54	2	Q53HQ7	Q53HQ7 [6-20]		0	1588.88	38056829	3	3.39	21.6704	39
[K].AGFAGDDAPR.[A]		2	49	1	P63267; Q53G99	P63267 [20-29]; Q53G99 [19-28]		0	976.448	3129439488	2	-1.74	12.6168	61
[K].LAVNMVPFPR.[L]	1xOxidation [M5]	1	49	1	Q8N6N5	Q8N6N5 [253-262]		0	1159.63	16078544	2	1.13	26.359	65
[KR].SYELPDGQVITIGNER.[F]		2	46	1	P63267; Q53G99	P63267 [240-255]; Q53G99 [239-254]		0	1790.89	82030728	3	-2.24	28.5914	73
[K].DSYVGDEAQSK.[R]		2	41	2	P63267; Q53G99	P63267 [52-62]; Q53G99 [51-61]		0	1198.52	55366428	2	0.02	9.771	36
[R].VAPEEHPVLLTEAPLNPK.[A]		1	40	2	Q53G99	Q53G99 [96-113]		0	1954.06	3521802368	3	0.45	25.6491	58
[R].HQGVMVGMGQK.[D]		2	40	1	P63267; Q53G99	P63267 [41-51]; Q53G99 [40-50]		0	1171.57	126002080	2	-2.47	13.0839	48
[R].HQGVMVGMGQK.[D]	1xOxidation [M8]	2	40	1	P63267; Q53G99	P63267 [41-51]; Q53G99 [40-50]		0	1187.57	121958656	2	1.23	9.2356	60
[K-].MDSTEPPYSQK.[R]	1xOxidation [M1]	1	39	1	Q53HQ7	Q53HQ7 [155-165]		0	1298.56	27908248	2	0.21	10.886	43
[R].EIVHIQAGQCGNQIGAK.[FLA]	1xCarbamidomethyl [C10]	1	38	2	Q8N6N5	Q8N6N5 [3-19]		0	1822.92	9704161	2	-0.5	17.1068	78
[K-].YYVTIIDAPGHR.[D]		1	38	2	Q53HQ7	Q53HQ7 [85-96]		0	1404.73	171408360	3	0.95	23.2589	60
[R].VETGVLKPGMVVTFAPVNVTTEVK.[S]	1xOxidation [M10]	1	37	1	Q53HQ7	Q53HQ7 [267-290]		0	2531.38	18275046	3	0.41	28.678	64
[R].VETGVLKPGMVVTFAPVNVTTEVK.[S]		1	37	1	Q53HQ7	Q53HQ7 [267-290]		0	2515.38	34715212	3	-0.42	29.0593	58
[K].EITALAPSTMK.[I]		3	37	1	P63267; A0A2R8YFE2; Q53G99	P63267 [317-327]; A0A2R8YFE2 [20-30]; Q53G99 [316-326]		0	1161.62	706367680	2	8.99	21.2288	20
[K-].TITLEVEPSDTIENVK.[A]		1	36	1	J3QTR3	J3QTR3 [12-27]		0	1787.93	40889020	2	1.5	27.5154	58
[K].ESTLHLVLR.[L]		1	36	1	J3QTR3	J3QTR3 [64-72]		0	1067.62	32228518	2	0.58	22.3694	62
[K].FYEEVHDLER.[K]		1	33	1	F8VV59	F8VV59 [54-63]		0	1336.62	12412426	3	-1.79	18.0473	14
[KR].KHEAFESDLAAHQDR.[V]		1	33	1	O43707	O43707 [455-469]		1	1753.83	27534406	4	-1.61	11.9352	17
[KR].TFTAWCNSHLR.[K]	1xCarbamidomethyl [C6]	1	33	1	O43707	O43707 [55-65]		0	1392.65	8983873	3	-1.79	20.0264	17
[R].TTGIVMDSGDGVTHTVPIYEGYALPHAILR.[L]	1xOxidation [M6]	1	32	1	Q53G99	Q53G99 [148-177]		0	3199.61	50144724	3	-0.5	28.6745	55
[R].TTGIVMDSGDGVTHTVPIYEGYALPHAILR.[L]		1	32	2	Q53G99	Q53G99 [148-177]		0	3183.61	191542580	3	-0.52	28.8471	70
[R].HHYEQQQEDLAR.[N]		1	32	2	A0A2U3TZM0	A0A2U3TZM0 [1307-1318]		0	1553.71	43325016	2	0.95	8.8993	49
[R].QIFHPEQLITGK.[E]		1	31	4	A8JZY9	A8JZY9 [85-96]		0	1410.77	69975922	2	-0.52	25.6892	38
[K].EVDEQMLNVQNK.[NS]	1xOxidation [M6]	1	31	1	Q8N6N5	Q8N6N5 [325-336]		0	1462.68	16095720	2	0.76	14.1313	54
[K].EDAANNYAR.[G]		1	30	1	A8JZY9	A8JZY9 [97-105]		0	1023.45	29521826	2	-0.11	8.8882	52
[R].IMNTFSVVPSPK.[V]		1	29	1	Q8N6N5	Q8N6N5 [163-174]		0	1319.7	14352497	2	1.03	26.9393	32
[K].FASFIDKVR.[F]		4	29	2	F8W1S1; P35908; P02538; P13647	F8W1S1 [151-159]; P35908 [189-197]; P02538 [174-182]; P13647 [179-187]		1	1082.6	69436888	3	-1.58	22.0452	41
[RK].EYQDLLNVK.[M]		1	28	1	P08670	P08670 [382-390]		0	1121.58	141188368	2	1.15	23.5854	21
[K].LLEQALVIEEQLR.[R]		1	28	1	A0A2U3TZM0	A0A2U3TZM0 [1777-1789]		0	1553.89		2	-0.73	29.3975	68
[R].GIYAYGFEKPSAIQQR.[A]		1	28	1	Q59F68	Q59F68 [44-59]		0	1827.94	17763630	3	-1.73	22.6396	35
[K-].GHYTEGAELVDSVLDVVR.[K]		1	28	1	Q8N6N5	Q8N6N5 [104-121]		0	1958.98	15318032	3	-1.84	29.6196	47
[R].ENEFSFEDNAIR.[GS]		1	27	1	A0A2U3TZM0	A0A2U3TZM0 [805-816]		0	1470.65	45482436	2	0.6	24.9218	43
[R].HLCEPGADGAETFADGVPR.[E]	1xCarbamidomethyl [C3]	1	27	2	A0A2U3TZM0	A0A2U3TZM0 [1453-1471]		0	1998.9	48673503	2	1.7	21.3613	123
[K].QEYDESGPSIVHR.[K]		2	26	1	A0A2R8YFE2; Q53G99	A0A2R8YFE2 [64-76]; Q53G99 [360-372]		0	1516.7	638276032	2	0.98	14.5802	65
[K].DLYANTVLSGGTTMYPGIADR.[M]	1xOxidation [M14]	1	25	1	Q53G99	Q53G99 [292-312]		0	2231.06	102358072	2	-1.48	28.5619	136
[K].DLYANTVLSGGTTMYPGIADR.[M]		1	25	1	Q53G99	Q53G99 [292-312]		0	2215.07	24906490	3	-0.87	29.0703	75
[K].LCYVALDFEQEMATAASSSSLEK.[S]	1xCarbamidomethyl [C2]; 1xOxidation [M12]	1	25	2	Q53G99	Q53G99 [216-238]		0	2566.17	93879488	2	-0.09	28.8628	127
[K].LCYVALDFEQEMATAASSSSLEK.[S]	1xCarbamidomethyl [C2]	1	25	2	Q53G99	Q53G99 [216-238]		0	2550.17	131469668	2	-1.04	29.7595	137
[RK].NQSIIVSGESGAGK.[T]		1	24	1	F8WE88	F8WE88 [156-169]		0	1346.69	12091224	2	-0.87	15.1442	49
[KR].NKYEDEINKR.[T]		3	24	1	H6VRF8; P02538; P13647	H6VRF8 [268-277]; P02538 [251-260]; P13647 [256-265]		2	1308.65	290181216	2	1.56	9.7525	48
[R].CPEALFQPSFLGMESCGIHETTFNSIMK.[C]	2xCarbamidomethyl [C1; C16]; 2xOxidation [M13; M27]	1	24	1	Q53G99	Q53G99 [257-284]		0	3263.45		3	-1.41	29.0029	44
[R].CPEALFQPSFLGMESCGIHETTFNSIMK.[C]	2xCarbamidomethyl [C1; C16]	1	24	1	Q53G99	Q53G99 [257-284]		0	3231.46		3	-0.57	29.5824	70
[R].CPEALFQPSFLGMESCGIHETTFNSIMK.[C]	2xCarbamidomethyl [C1; C16]; 1xOxidation [M13]	1	24	1	Q53G99	Q53G99 [257-284]		0	3247.46	17394148	3	-1.78	29.292	73
[K].GPFLVSAPLSTIINWER.[E]		1	24	1	A0A2U3TZM0	A0A2U3TZM0 [763-779]		0	1900.03	29293030	2	4.33	30.5059	79
[R].IINHSVDKK.[G]		1	23	2	A0A2U3TZM0	A0A2U3TZM0 [614-622]		1	1053.61	12736842	2	-1.13	7.9397	50
[R].NLDIERPTYTNLNR.[L]		1	23	1	A8JZY9	A8JZY9 [216-229]		0	1718.88	43970796	2	0.98	20.708	41
[K].YQLDKDGVVLFK.[K]		1	23	1	B4DNL5	B4DNL5 [180-191]		1	1424.78	5.4811e+06	3	0.08	26.0388	19
[K].SAPEVTAPGAPAYR.[V]		1	22	1	F8WE88	F8WE88 [1233-1246]		0	1386.7	15682513	2	1.68	17.7782	59
[R].NDKDKPLPPLLAR.[V]		1	22	1	A0A2U3TZM0	A0A2U3TZM0 [1381-1393]		1	1476.85	14841998	4	0.25	20.6871	31
[K].VGINYQPPTVVPGGDLAK.[V]		1	22	1	A8JZY9	A8JZY9 [353-370]		0	1824.99	70079968	2	-0.75	27.9043	7
[K].TIGGGDDSFNTFFSETGAGK.[H]		1	22	1	A8JZY9	A8JZY9 [41-60]		0	2007.89		2	-0.94	28.9436	115
[K].FVIKPIDK.[K]		2	22	2	A0A2R8Y5S7; P26038	A0A2R8Y5S7 [255-262]; P26038 [255-262]		0	959.592	83302720	3	-1.77	19.0174	21
[K].QEESVDPDYWEK.[L]		1	21	1	A0A2U3TZM0	A0A2U3TZM0 [1292-1303]		0	1524.65	19270914	2	-0.67	20.7312	37
[K].MLDLLEDFLEHEGYK.[Y]	1xOxidation [M1]	1	21	1	A0A2U3TZM0	A0A2U3TZM0 [1065-1079]		0	1867.88	9720273	3	1.29	30.0756	25
[K].TVQTAVFLYSLYK.[E]		1	21	1	A0A2U3TZM0	A0A2U3TZM0 [745-757]		0	1532.84	12901656	2	-1.38	29.6544	80
[R].EIIKQEESVDPDYWEK.[L]		1	21	1	A0A2U3TZM0	A0A2U3TZM0 [1288-1303]		1	2007.95	10134708	3	-0.68	22.3847	20
[K].EGEDSSVIHYDDK.[A]		1	21	2	A0A2U3TZM0	A0A2U3TZM0 [1227-1239]		0	1493.64	24894590	3	-0.3	14.1667	26
[R].ELISNASDALDK.[I]		1	21	1	A0A024RD80	A0A024RD80 [42-53]		0	1275.64	88050440	2	-0.24	19.9799	57
[K].APDFVFYAPR.[L]		2	21	1	A0A2R8Y5S7; P26038	A0A2R8Y5S7 [264-273]; P26038 [264-273]		0	1182.59	22377586	2	-2.63	28.7703	48
[K].GYDVIAQAQSGTGK.[T]		1	21	1	Q59F68	Q59F68 [67-80]		0	1394.69	20192744	2	-2.32	18.009	71
[R].GYSFTTTAER.[E]		1	21	1	Q53G99	Q53G99 [197-206]		0	1132.53	2656470016	2	-1.75	16.7305	40
[R].RKPDTIEVQQMK.[A]	1xOxidation [M11]	2	20	2	A0A2R8Y5S7; P26038	A0A2R8Y5S7 [295-306]; P26038 [295-306]		1	1488.78	29026406	3	-0.64	9.2257	32
[K].FGTEELFKDEATDGGGDNKEGEDSSVIHYDDK.[A]		1	20	1	A0A2U3TZM0	A0A2U3TZM0 [1208-1239]		2	3504.52	12531204	4	2.91	23.3659	52
[K].FGTEELFKDEATDGGGDNK.[E]		1	20	1	A0A2U3TZM0	A0A2U3TZM0 [1208-1226]		1	2029.9	12393875	3	0.67	22.608	46
[R].KLERPPETPTVDPTVK.[Y]		1	20	1	A0A2U3TZM0	A0A2U3TZM0 [683-698]		1	1807	85699000	3	-0.46	15.755	26
[R].NLDLDSIIAEVK.[A]		3	19	1	P35908; P02538; P13647	P35908 [342-353]; P02538 [327-338]; P13647 [332-343]		0	1329.73	155410256	2	-2.31	29.821	68
[K].TPTPSTPGDTQPNTPAPVPPAEDGIK.[I]		1	19	1	A0A2U3TZM0	A0A2U3TZM0 [1527-1552]		0	2585.27	8246379	3	-0.39	21.8043	30
[R].LAPEYEAAATR.[L]		1	19	1	A0A8I5QKQ5	A0A8I5QKQ5 [63-73]		0	1191.6	15582237	2	7.55	15.4674	35
[R].IEASLQHEITR.[L]		1	19	1	F8WE88	F8WE88 [1397-1407]		0	1296.69	19723704	3	-0.98	15.8727	12
[K].GHVHYLIK.[W]		1	19	1	A0A2U3TZM0	A0A2U3TZM0 [623-630]		0	966.552	13249650	2	0.79	11.8389	11
[K].GSSGASVAAAAAAAVAVVESMVTATEVAPPPPPVEVPIRK.[A]		1	19	2	A0A2U3TZM0	A0A2U3TZM0 [220-259]		1	3755	976525	3	0.44	31.2411	32
[K].GSSGASVAAAAAAAVAVVESMVTATEVAPPPPPVEVPIR.[K]		1	19	1	A0A2U3TZM0	A0A2U3TZM0 [220-258]		0	3626.91		3	0.42	31.5701	59
[R].EEEMGEEEEVER.[E]	1xOxidation [M4]	1	18	1	A0A2U3TZM0	A0A2U3TZM0 [1276-1287]		0	1510.58	7.3408e+06	2	-0.46	10.1332	66
[R].EDQSILCTGESGAGK.[T]	1xCarbamidomethyl [C7]	2	18	1	A0A8I5KWT8; P35580	A0A8I5KWT8 [166-180]; P35580 [170-184]		0	1551.7	198837776	2	1.47	16.6411	53
[K].ESMAGNKPANAVLHK.[GV]	1xOxidation [M3]	1	18	1	A0A2U3TZM0	A0A2U3TZM0 [1827-1841]		0	1582.8	17576580	3	-1.48	9.4138	7
[R].GVVDSEDIPLNLSR.[E]		2	18	2	P07900; A0A024RD80	P07900 [387-400]; A0A024RD80 [379-392]		0	1513.79	107484776	2	1.07	27.8901	81
[R].FAEVECLAESHQHLSK.[E]	1xCarbamidomethyl [C6]	1	17	1	A0A2U3TZM0	A0A2U3TZM0 [1811-1826]		0	1884.89	19327582	3	-2.38	18.5051	64
[R].NFILDQTNVSAAAQR.[R]		1	16	2	A0A1X7SBS1	A0A1X7SBS1 [495-509]		0	1647.84	3.00895e+07	2	2.81	25.3047	104
[R].SIRPDNMSEYSK.[Q-]	1xOxidation [M7]	1	16	1	E5RGV4	E5RGV4 [49-60]		0	1442.66	3.0419e+06	3	-1.58	11.1386	14
[K].TRLEQEIATYR.[RS]		3	16	1	P02533; A1A4E9; P08779	P02533 [406-416]; A1A4E9 [396-406]; P08779 [408-418]		1	1379.73	35766360	2	-2.86	18.5439	38
[RK].KFDQLLAEEK.[NTSA]		2	16	1	A0A8I5KWT8; P35580	A0A8I5KWT8 [1466-1475]; P35580 [1452-1461]		1	1220.65	306838560	2	3.71	18.9439	56
[R].LASYLDKVR.[A]		3	16	1	A0A1B0GVI3; P02533; P08779	A0A1B0GVI3 [157-165]; P02533 [126-134]; P08779 [128-136]		1	1064.61	413788352	3	-2.24	17.1369	41
[R].NTGIICTIGPASR.[S]	1xCarbamidomethyl [C6]	1	15	1	A0A8V8TMM5	A0A8V8TMM5 [44-56]		0	1359.7	42761732	2	1.33	22.2668	66
[R].INISEGNCPER.[I]	1xCarbamidomethyl [C8]	1	15	1	E9PFP8	E9PFP8 [47-57]		0	1288.6	9200285	2	-1.14	14.1423	62
[K].YPIEHGIITNWDDMEK.[I]	1xOxidation [M14]	1	15	1	P63267	P63267 [70-85]		0	1976.91	631643328	3	-1.2	23.6551	11
[K].YPIEHGIITNWDDMEK.[I]		1	15	2	P63267	P63267 [70-85]		0	1960.91	696060496	2	-0.06	26.4016	50
[R].TPALVFEHVNNTDFK.[Q]		1	15	1	E7EU96	E7EU96 [108-122]		0	1731.87	8438502	3	-0.62	25.6247	19
[K].DIDIHEVR.[I]		1	15	1	A0A1X7SBS1	A0A1X7SBS1 [272-279]		0	996.511	33871984	3	-0.69	15.9539	41
[K].NQTAEKEEFEHQQK.[E]		1	14	1	E9PKE3	E9PKE3 [565-578]		1	1745.81	19934152	3	0.25	8.6673	43
[R].SGAQASSTPLSPTR.[I]		1	14	1	A0A6Q8PF80	A0A6Q8PF80 [12-25]		0	1359.69	12270170	2	0.57	13.6469	49
[R].NENTFLDLTVQQIEHLNK.[T]		1	14	1	E7EUC7	E7EUC7 [143-160]		0	2156.1	8986421	2	-0.13	29.669	4
[K].NDLAVVDVR.[I]		1	14	1	A0A7I2V506	A0A7I2V506 [334-342]		0	1000.54	35696828	2	2.97	20.9885	40
[K].VEDMAELTCLNEASVLHNLK.[DE]	1xCarbamidomethyl [C9]; 1xOxidation [M4]	2	14	2	A0A8I5KWT8; P35580	A0A8I5KWT8 [83-102]; P35580 [87-106]		0	2302.11	80694674	3	-2.46	28.3832	86
[K].VEDMAELTCLNEASVLHNLK.[DE]	1xCarbamidomethyl [C9]	2	14	1	A0A8I5KWT8; P35580	A0A8I5KWT8 [83-102]; P35580 [87-106]		0	2286.11	47523112	3	-1.39	28.9285	80
[K].LLEQYKEESK.[K]		1	14	1	A0A1X7SBS1	A0A1X7SBS1 [584-593]		1	1266.66	16973626	3	-1.67	12.5088	19
[R].KFGYVDFESAEDLEK.[A]		1	14	1	A0A7I2V506	A0A7I2V506 [348-362]		1	1776.83	7270093	3	-1.1	26.6877	21
[R].AAVDAGFVPNDMQVGQTGK.[I]		1	13	2	A0A8I5KYP7	A0A8I5KYP7 [244-262]		0	1904.92	56414598	2	3.76	25.0012	78
[RK].QLLQANPILEAFGNAK.[T]		1	13	3	A0A8I5KWT8	A0A8I5KWT8 [210-225]		0	1726.95	2.7711e+08	2	4.53	30.8626	66
[R].QNLEPLFEQYINNLRR.[Q]		2	13	1	P02538; P13647	P02538 [208-223]; P13647 [213-228]		1	2047.07	20269484	3	-2.09	29.576	14
[R].LNFSHGTHEYHAETIK.[N]		1	13	2	A0A8V8TMM5	A0A8V8TMM5 [74-89]		0	1883.9	66355728	3	0.48	13.6996	72
[KR].TQLEELEDELQATEDAK.[L]		2	13	2	A0A8I5KWT8; P35580	A0A8I5KWT8 [1560-1576]; P35580 [1546-1562]		0	1961.92	100881372	2	-1.85	28.968	105
[K].ELTEQQLPGALPPECTPNIDGPNAK.[S]	1xCarbamidomethyl [C15]	1	13	1	Q15910	Q15910 [246-270]		0	2689.31	1622032	3	0.4	36.3255	16
[K].VPQVSTPTLVEVSR.[N]		1	13	1	B2RBS8	B2RBS8 [439-452]		0	1511.84	10937618	2	0.91	25.5735	36
[RK].FEELNADLFR.[G]		1	13	1	E9PKE3	E9PKE3 [283-292]		0	1253.62	14410126	2	-3.26	28.7906	82
[R].AAVDAGFVPNDMQVGQTGK.[I]	1xOxidation [M12]	1	13	2	A0A8I5KYP7	A0A8I5KYP7 [244-262]		0	1920.91	105854116	2	4.4	20.8619	84
[K].KVPQVSTPTLVEVSR.[N]		1	13	1	B2RBS8	B2RBS8 [438-452]		1	1639.94	97176384	3	1.81	22.6966	73
[K].KGVNLPGAAVDLPAVSEK.[D]		1	13	1	A0A8V8TMM5	A0A8V8TMM5 [207-224]		1	1764.99	6445782	2	4.14	26.4655	44
[K].HFSVEGQLEFR.[A]		2	13	1	P07900; A0A024RD80	P07900 [328-338]; A0A024RD80 [320-330]		0	1348.66	9602551	2	3.93	23.7306	45
[R].QLDSIVGER.[G]		2	12	1	P02538; P13647	P02538 [224-232]; P13647 [229-237]		0	1016.54	78867928	2	-0.66	17.9399	36
[K].NSAQGNVYVK.[C]		1	12	1	B4DRA0	B4DRA0 [440-449]		0	1079.55	8824915	2	1.49	11.197	35
[K].LQQLFNHTMFILEQEEYQR.[E]		2	12	1	A0A8I5KWT8; P35580	A0A8I5KWT8 [476-494]; P35580 [483-501]		0	2467.21	22075194	3	-1.15	29.1411	68
[K].LQQLFNHTMFILEQEEYQR.[E]	1xOxidation [M9]	2	12	1	A0A8I5KWT8; P35580	A0A8I5KWT8 [476-494]; P35580 [483-501]		0	2483.2	24592776	3	1.25	28.5462	66
[K].ADLINNLGTIAK.[SF]		2	12	1	P07900; A0A024RD80	P07900 [101-112]; A0A024RD80 [96-107]		0	1242.71	104773664	2	-1.26	27.6063	67
[K].CCTESLVNR.[R]	2xCarbamidomethyl [C1; C2]	1	12	1	B2RBS8	B2RBS8 [500-508]		0	1138.5	64510704	2	-2.56	13.1994	44
[K].HVVPNEVVVQR.[L]		1	12	1	B7Z992	B7Z992 [111-121]		0	1275.72	36356172	2	1.67	15.1077	32
[K].LATATETYIKPISK.[L]		1	12	1	F8WE88	F8WE88 [380-393]		0	1535.87	11530388	3	-0.23	19.3208	56
[R].LASTLVHLGEYQAAVDGAR.[K]		1	12	1	A0A8V8TQK1	A0A8V8TQK1 [1196-1214]		0	1971.03	9827859	3	0.3	26.661	49
[R].HADYLNDDQK.[V]		1	12	1	F8WE88	F8WE88 [1519-1528]		0	1218.54	9796303	2	0.35	10.0752	26
[K].LCYVALDFENEMATAASSSSLEK.[S]	1xCarbamidomethyl [C2]; 1xOxidation [M12]	1	12	1	P63267	P63267 [217-239]		0	2552.15		3	11.56	32.5868	2
[R].IINEPTAAAIAYGLDKK.[VG]		1	11	1	E9PKE3	E9PKE3 [153-169]		1	1787.99	27482094	3	2.61	27.0586	51
[K].VACIGAWHPAR.[V]	1xCarbamidomethyl [C3]	1	11	1	P39023	P39023 [251-261]		0	1237.63	28828610	3	-1.86	18.0896	49
[K].VQQTVQDLFGR.[A]		1	11	1	A0A7I2YQB2	A0A7I2YQB2 [293-303]		0	1290.68	10577934	2	1.72	25.2932	39
[R].TLTIVDTGIGMTK.[A]	1xOxidation [M11]	2	11	2	P07900; A0A024RD80	P07900 [88-100]; A0A024RD80 [83-95]		0	1365.73	25252458	2	-0.61	25.5724	26
[R-].LNVWDLSK.[I]		2	11	1	C9JPP3	C9JPP3 [145-152]		0	974.531	5477978	2	0.82	39.9573	49
[R].TLEGELHDLR.[G]		1	11	1	A0A6Q8PF80	A0A6Q8PF80 [157-166]		0	1182.61	7752365	3	-0.74	20.1253	34
[R].AGTGVDNVDLEAATR.[K]		1	11	1	A0A286YFB2	A0A286YFB2 [76-90]		0	1488.73	8511254	2	-2.67	19.9516	75
[R].LKDLEALLNSK.[E]		1	11	1	A0A6Q8PF80	A0A6Q8PF80 [134-144]		1	1243.73	4.16309e+06	2	1.08	26.4837	30
[R].NTDQASMPDNTAAQK.[V]	1xOxidation [M7]	1	10	1	A0A8I5KWT8	A0A8I5KWT8 [359-373]		0	1607.7	84428768	2	0.98	8.2016	98
[R].NSNLVGAAHEELQQSR.[I]		1	10	1	A0A6Q8PF80	A0A6Q8PF80 [281-296]		0	1752.86	5402675	2	0	17.763	79
[R].NNLAGAEELFAR.[K]		1	10	1	A0A8V8TQK1	A0A8V8TQK1 [324-335]		0	1304.66	11037978	2	1.88	27.4633	34
[K].IYIDSNNNPER.[F]		1	10	1	A0A8V8TQK1	A0A8V8TQK1 [851-861]		0	1334.63	12081142	2	-0.31	14.8495	13
[K].LLLPWLEAR.[I]		1	10	1	A0A8V8TQK1	A0A8V8TQK1 [826-834]		0	1110.67	13415790	2	0.04	30.2604	55
[KR].YLYEIAR.[R]		1	10	1	B2RBS8	B2RBS8 [162-168]		0	927.493	111904168	2	1.59	20.9362	27
[K].YEELQVTAGR.[H]		1	10	1	P02538	P02538 [360-369]		0	1165.58	27373352	2	-0.43	17.2303	55
[K].SQIHDIVLVGGSTR.[I]		1	10	1	E9PKE3	E9PKE3 [310-323]		0	1481.81	35044116	2	-0.58	21.3258	48
[K].SLTNDWEDHLAVK.[H]		2	10	2	P07900; A0A024RD80	P07900 [315-327]; A0A024RD80 [307-319]		0	1527.74	64776154	2	-0.14	24.4085	70
[R].EGSGSSGTGEQKEDQKEEK.[Q]		1	10	1	A0A7I2YQB2	A0A7I2YQB2 [558-576]		2	2009.89		3	2.53	6.9619	44
[R].ALEHFTDLYDIK.[R]		1	10	1	A0A8V8TQK1	A0A8V8TQK1 [595-606]		0	1464.74	10224794	3	-0.09	26.8985	40
[K].TVALWDLR.[N]		2	10	1	C9JPP3	C9JPP3 [100-107]		0	973.547	10717986	2	0.45	43.877	68
[R].LADALQELR.[A]		1	10	1	A0A6Q8PF80	A0A6Q8PF80 [241-249]		0	1028.57	14896754	2	0.52	23.3895	36
[R].IDSLSAQLSQLQK.[Q]		1	10	1	A0A6Q8PF80	A0A6Q8PF80 [299-311]		0	1430.78	10825132	2	0.27	26.4574	60
[K].SFENSLGINVPR.[S]		1	9	1	E7EUC7	E7EUC7 [387-398]		0	1332.69	5.79046e+06	2	3.45	26.8806	66
[R].VILEIDNAR.[L]		1	9	1	A1A4E9	A1A4E9 [176-184]		0	1042.59	10211919	2	-0.8	22.3631	47
[K].STAGDTHLGGEDFDNR.[M]		1	9	2	E9PKE3	E9PKE3 [202-217]		0	1691.73	46661824	2	-0.76	14.6742	95
[K].SINPDEAVAYGAAVQAAILSGDK.[S]		1	9	1	E9PKE3	E9PKE3 [343-365]		0	2260.15	6990668	2	0.32	29.8796	116
[K].LMIWDTR.[S]	1xOxidation [M2]	2	9	1	C9JPP3	C9JPP3 [55-61]		0	950.476	1.68568e+06	2	-2.11	33.3945	19
[K].AGTQIENIDEDFR.[D]		1	9	1	O43707	O43707 [67-79]		0	1507.7	14161475	2	-1.79	23.7282	59
[K].NEFISEYCGEIISQDEADRR.[G]	1xCarbamidomethyl [C8]	1	8	2	Q15910	Q15910 [635-654]		1	2431.08	10170630	3	-0.6	37.429	21
[R].QSVEADINGLR.[RK]		2	8	1	A0A1B0GVI3; A1A4E9	A0A1B0GVI3 [246-256]; A1A4E9 [202-212]		0	1201.62	334642656	2	-0.73	20.4956	67
[R].QPYAVSELAGHQTSAESWGTGR.[A]		1	8	1	P36578	P36578 [50-71]		0	2332.1	33199194	3	0.18	22.7426	52
[K].NNASTDYDLSDK.[S]		1	8	1	P39023	P39023 [301-312]		0	1342.58	33860048	2	0.09	13.5384	47
[R].YSQADALK.[Y]	1xMethyl [K8(100)]	1	8	1	Q15910	Q15910 [728-735]	Q15910 1xMethyl [K735(100)]	0	909.468	1.43199e+06	2	1.56	14.7252	62
[K].NLPIYSEEIVEMYK.[G]	1xOxidation [M12]	1	8	1	A0A8I5KWT8	A0A8I5KWT8 [126-139]		0	1743.85	41088864	2	-2.08	28.7662	53
[K].NLPIYSEEIVEMYK.[G]		1	8	1	A0A8I5KWT8	A0A8I5KWT8 [126-139]		0	1727.86	31361912	2	-0.66	29.3137	61
[K].YGEYFPGTGDLR.[DV]		1	8	1	B4DRG0	B4DRG0 [8-19]		0	1374.63	25871872	2	1.36	24.7244	29
[K].YEELQITAGR.[H]		1	8	1	H6VRF8	H6VRF8 [377-386]		0	1179.6	789156224	2	-0.96	19.9219	72
[K].TEALTSAK.[R]		1	8	1	B7Z992	B7Z992 [654-661]		0	820.441		2	0.09	9.3587	26
[K].EPAFEDITLESER.[K]		1	8	1	Q4ZG51	Q4ZG51 [25-37]		0	1535.72	10956919	2	1.71	26.9074	46
[K].DSQEEEKTEALTSAK.[R]		1	8	2	B7Z992	B7Z992 [647-661]		1	1665.78	55994090	3	-0.27	12.5222	63
[R].AIGGGLSSVGGGSSTIK.[Y]		1	8	1	P02538	P02538 [534-550]		0	1447.78	11811251	2	5.55	19.6244	66
[K].ALQQEQEIEQR.[L]		1	8	1	Q8WXI9	Q8WXI9 [468-478]		0	1371.69	10493986	2	6.08	13.4039	33
[R].RVDQLKSDQSR.[L]		1	7	1	H6VRF8	H6VRF8 [241-251]		2	1331.7	9534575	2	2.45	8.0081	43
[K].MKPNIEPPENVEWSGAEASMFR.[V]	2xOxidation [M1; M20]	1	7	2	Q15910	Q15910 [420-441]		0	2551.16	3.68772e+06	3	0.3	35.1737	53
[K].QISNLQQSISDAEQRGENALKDAK.[N]		1	7	1	H6VRF8	H6VRF8 [418-441]		2	2643.33	22655178	4	-0.13	28.1885	41
[K].QISNLQQSISDAEQR.[G]		1	7	1	H6VRF8	H6VRF8 [418-432]		0	1716.85	612360256	2	2.28	21.4598	79
[R].LQSIGTENTEENRR.[F]		1	7	1	P04075	P04075 [44-57]		1	1646.81	22109962	3	0.51	11.3984	11
[R].LQSIGTENTEENR.[R]		1	7	1	P04075	P04075 [44-56]		0	1490.71		2	-3.09	12.9772	2
[R].LPEASQSPLVLK.[Q]		1	7	1	E7ESY4	E7ESY4 [516-527]		0	1281.74	17497116	2	0.08	24.4773	36
[R].VLIGTYYDNFCAIAR.[L]	1xCarbamidomethyl [C11]	1	7	1	Q15910	Q15910 [442-456]		0	1775.88	7.17164e+06	2	1	47.6662	66
[R].LLRDYQELMNTK.[L]		1	7	2	H6VRF8	H6VRF8 [461-472]		1	1523.79	120106060	2	3.75	22.5091	35
[K].NMQDMVEDYR.[N]	1xOxidation [M5]	1	7	1	H6VRF8	H6VRF8 [258-267]		0	1316.52	27425540	2	1.04	15.9569	38
[K].NMQDMVEDYR.[N]		1	7	1	H6VRF8	H6VRF8 [258-267]		0	1300.53	49296292	2	2.3	21.0936	38
[K].NKLNDLEDALQQAKEDLAR.[L]		1	7	1	H6VRF8	H6VRF8 [442-460]		2	2184.13		4	-2.06	29.0041	40
[R].MSGECAPNVSVSVSTSHTTISGGGSR.[G]	1xCarbamidomethyl [C5]; 1xOxidation [M1]	1	7	1	H6VRF8	H6VRF8 [493-518]		0	2581.16	31643084	3	-1.04	17.9156	64
[R].MSGECAPNVSVSVSTSHTTISGGGSR.[G]	1xCarbamidomethyl [C5]	1	7	1	H6VRF8	H6VRF8 [493-518]		0	2565.17	30717190	3	-0.5	18.8418	62
[K].SKAEAESLYQSKYEELQITAGR.[H]		1	7	1	H6VRF8	H6VRF8 [365-386]		2	2501.25	17719136	3	2.77	22.4568	65
[K].VNQIGSVTESIQACK.[L]	1xCarbamidomethyl [C14]	1	7	2	E2DRY6	E2DRY6 [248-262]		0	1633.82	85972216	2	2.21	21.9824	100
[K].WELLQQVDTSTR.[T]		1	7	1	H6VRF8	H6VRF8 [212-223]		0	1475.75	35495640	2	5.67	28.3507	45
[R].VVDALGNAIDGK.[G-]		1	7	1	P25705	P25705 [150-161]		0	1171.63	36559964	2	1.8	21.0778	57
[R].TNAENEFVTIKK.[D]		1	7	1	H6VRF8	H6VRF8 [278-289]		1	1393.73	252669280	2	-3.46	16.8246	73
[K].SKAEAESLYQSK.[Y]		1	7	1	H6VRF8	H6VRF8 [365-376]		1	1340.67	660772544	2	0.18	11.3961	55
[R].TLLEGEESR.[M]		1	7	1	H6VRF8	H6VRF8 [484-492]		0	1033.52	1061366912	2	-3.53	14.5391	28
[R].THNLEPYFESFINNLRR.[R]		1	7	1	H6VRF8	H6VRF8 [224-240]		1	2150.08	29338966	3	-1.4	29.3301	21
[K].TATDEAYKDPSNLQGK.[V]		1	7	1	A0A384P5S9	A0A384P5S9 [595-610]		1	1737.83	8428221	3	0.26	12.9458	35
[R].THNLEPYFESFINNLR.[R]		1	7	1	H6VRF8	H6VRF8 [224-239]		0	1993.98	121433784	2	-2.41	29.6184	76
[K].EQADFAIEALAK.[A]		1	7	2	A0A8I5KWT8	A0A8I5KWT8 [408-419]		0	1305.67	174464992	2	-4.3	28.4205	51
[R].EGQEDQGLTK.[D]		1	7	1	A6NLN1	A6NLN1 [415-424]		0	1104.52	11967566	2	0.45	9.0789	46
[K].FEDENFILK.[H]		1	7	1	A0A7I2V4V1	A0A7I2V4V1 [23-31]		0	1154.57	15097235	2	-0.65	26.7561	28
[R].ETTDTDTADQVIASFK.[V]		1	7	1	O43707	O43707 [838-853]		0	1741.81	24109862	2	-0.42	27.8677	116
[R].AGVLAHLEEER.[D]		2	7	1	A0A8I5KWT8; P35580	A0A8I5KWT8 [786-796]; P35580 [772-782]		0	1223.64	276862048	2	1.89	18.8997	37
[K].AEAESLYQSKYEELQITAGR.[H]		1	7	1	H6VRF8	H6VRF8 [367-386]		1	2286.12	8489908	3	0.09	24.4452	65
[K].AEAESLYQSK.[Y]		1	7	1	H6VRF8	H6VRF8 [367-376]		0	1125.54	477011072	2	-1.92	13.0815	41
[K].ADFCIIHYAGK.[V]	1xCarbamidomethyl [C4]	2	7	1	A0A8I5KWT8; P35580	A0A8I5KWT8 [566-576]; P35580 [573-583]		0	1294.62	274773728	3	-1.22	23.5738	24
[K].APIRPDIVNFVHTNLR.[K]		1	7	1	P36578	P36578 [30-45]		0	1862.04	34530576	3	-1.15	28.1744	30
[K].KQISNLQQSISDAEQR.[G]		1	7	1	H6VRF8	H6VRF8 [417-432]		1	1844.95	18115460	3	-1.06	17.9295	58
[K].LDPHLVLDQLR.[C]		2	7	1	A0A8I5KWT8; P35580	A0A8I5KWT8 [704-714]; P35580 [690-700]		0	1318.75	210788480	3	-2.46	28.6408	36
[R].GPCIIYNEDNGIIK.[A]	1xCarbamidomethyl [C3]	1	7	1	P36578	P36578 [206-219]		0	1605.79	14029592	2	1.75	25.3779	34
[K].GISQEQMQEFR.[A]		1	7	1	O43707	O43707 [761-771]		0	1352.63	9945349	2	-5.37	18.8852	45
[R].GGGGGGYGSGGSSYGSGGGSYGSGGGGGGGR.[G]		1	7	2	H6VRF8	H6VRF8 [519-549]		0	2383.95	166348560	3	1.55	11.7547	54
[R].GENALKDAK.[N]		1	7	1	H6VRF8	H6VRF8 [433-441]		1	945.5	187203104	2	0.58	8.1423	44
[K].HNDDEQYAWESSAGGSFTVR.[TA]		2	7	1	P07900; A0A024RD80	P07900 [154-173]; A0A024RD80 [149-168]		0	2255.96	12051429	3	-0.19	23.8438	65
[R].HGSLGFLPR.[K]		1	7	1	P39023	P39023 [11-19]		0	983.542	44124420	2	1.22	21.1528	20
[R].HEMPPHIYAITDTAYR.[S]	1xOxidation [M3]	1	7	2	A0A8I5KWT8	A0A8I5KWT8 [144-159]		0	1930.91	50438092	3	0.18	19.9707	71
[R].LRSEIDNVKK.[Q]		1	7	1	H6VRF8	H6VRF8 [408-417]		2	1201.69	470339744	3	-0.28	9.3169	38
[K].NVNVQNFHISWK.[D]		1	6	1	O43707	O43707 [182-193]		0	1485.76	15556626	3	-1.76	26.7424	13
[R].SDVAMTGEITLR.[G]		1	6	1	B3KXC7	B3KXC7 [492-503]		0	1292.65	15348641	2	4.3	20.2304	11
[K].LVSIGAEEIVDGNAK.[M]		1	6	1	O43707	O43707 [126-140]		0	1514.81	18876234	2	-1.36	25.5694	82
[K].VMMVNGDHR.[I]	2xOxidation [M2; M3]	1	6	1	Q15910	Q15910 [699-707]		0	1090.48	3.25693e+06	3	-1.52	6.9241	35
[R].INVYYNEATGGK.[Y]		1	6	1	Q8N6N5	Q8N6N5 [47-58]		0	1328.65	26117462	2	-1.09	17.7315	35
[K].IGEEQSPEDAEDGPPELLFIHGGHTAK.[I]		1	6	1	C9JPP3	C9JPP3 [153-179]		0	2873.36	2.90641e+06	4	-0.09	39.4261	41
[K].NHEEEMNALR.[G]		1	6	1	P02533	P02533 [252-261]		0	1242.55	10273027	2	-1.78	12.1569	30
[R].SIQFVDWCPTGFK.[V]	1xCarbamidomethyl [C8]	1	6	1	A8JZY9	A8JZY9 [340-352]		0	1584.75	14617846	2	0.53	29.3417	51
[R].SLDLDSIIAEVKAQYEDIAQK.[S]		1	6	1	H6VRF8	H6VRF8 [344-364]		1	2349.22	8.19861e+06	3	5.93	30.4854	42
[R].SLDLDSIIAEVK.[A]		1	6	2	H6VRF8	H6VRF8 [344-355]		0	1302.72	680922176	2	-2.52	29.8596	88
[K].TIQEMQQK.[L]	1xOxidation [M5]	1	6	1	O43707	O43707 [324-331]		0	1021.5	7.68202e+06	2	-0.29	7.7281	14
[K].EQVANSAFVER.[V]		1	6	1	A0A024RD80	A0A024RD80 [492-502]		0	1249.62	546569088	2	-6.27	16.1945	20
[R].FLEQQNQVLETK.[W]		1	6	1	F8W1S1	F8W1S1 [160-171]		0	1476.77	19369374	2	0.53	19.94	34
[R].FFTGQITAAGK.[V]		1	6	1	Q13423	Q13423 [214-224]		0	1140.6	22235270	2	1.82	21.6856	41
[R].FSSCGGGGGSFGAGGGFGSR.[S]	1xCarbamidomethyl [C4]	1	6	1	H6VRF8	H6VRF8 [46-65]		0	1765.73	175178672	2	-1.06	19.6366	137
[R].DYETATLSDIK.[A]		1	6	1	O43707	O43707 [440-450]		0	1255.61	21281184	2	-2.5	22.1003	47
[K].AHGGYSVFAGVGER.[T]		1	6	1	Q0QEN7	Q0QEN7 [162-175]		0	1406.68	5.94499e+06	2	1.95	20.3591	50
[K].AGAHLQGGAK.[R]		1	6	1	E7EUT5	E7EUT5 [33-42]		0	909.49	6.52267e+06	2	-0.73	7.2533	42
[K].ASLENSLEETK.[G]		2	6	1	P02533; P08779	P02533 [353-363]; P08779 [355-365]		0	1220.6	78438848	2	-1.88	17.1044	58
[R].KDDPVTNLNNAFEVAEK.[Y]		1	6	1	O43707	O43707 [217-233]		1	1903.94	13113514	3	-2.78	25.818	43
[K].LDELYGTWR.[K]		1	6	1	P36578	P36578 [260-268]		0	1152.57	14357250	2	1.6	24.9566	31
[R].HRPELIEYDK.[L]		1	6	1	O43707	O43707 [205-214]		0	1299.67	36902680	3	-0.03	14.0355	33
[R].GSYGSGGSSYGSGGGSYGSGGGGGGHGSYGSGSSSGGYR.[G]		1	6	2	H6VRF8	H6VRF8 [550-588]		0	3312.31	82740161	4	0.85	13.041	58
[R].NTGESASQLLDAETAER.[L]		1	5	1	Q92614	Q92614 [1303-1319]		0	1791.84	13092041	2	0.8	22.0574	111
[K].KDGSSNHVYNYQPCDHP.[Q]	1xMethyl [K1(100)]	1	5	1	Q15910	Q15910 [510-526]	Q15910 1xMethyl [K510(100)]	0	2045.85	15553893	4	0.88	16.343	12
[K].RDHALLEEQSK.[Q]		1	5	2	O43707	O43707 [633-643]		1	1325.68	35728293	2	1.96	9.7165	59
[R].QRYEILTPNSIPK.[G]		1	5	1	A0A8I5KWT8	A0A8I5KWT8 [740-752]		1	1558.86	15433052	3	1.12	22.8938	18
[R].QVQSLTCEVDALK.[G]	1xCarbamidomethyl [C7]	1	5	1	P08670	P08670 [322-334]		0	1490.75	86681464	2	2.76	24.6552	59
[R].NPDDITNEEYGEFYK.[S]		1	5	1	P07900	P07900 [300-314]		0	1833.78	20796282	2	1.36	23.5866	67
[R].ISELTSELTDER.[N]		1	5	1	Q92614	Q92614 [1291-1302]		0	1392.69	22053222	2	-0.91	22.0435	57
[K].YYEAADTVTQFDNVR.[L]		1	5	1	Q8TAQ2	Q8TAQ2 [14-28]		0	1791.82	15061495	2	1.02	24.4335	87
[K].NMDPLNDNIATLLHQSSDK.[F]		1	5	1	A0A8I5KWT8	A0A8I5KWT8 [588-606]		0	2126.02	26611870	3	-1.42	28.9779	55
[K].NKHEAMITDLEER.[L]		1	5	2	A0A8I5KWT8	A0A8I5KWT8 [1044-1056]		1	1585.76	59350252	2	-0.49	16.1255	58
[K-].MQQNIQELEEQLEEEESAR.[Q]		1	5	1	A0A8I5KWT8	A0A8I5KWT8 [962-980]		0	2333.06	13188876	2	-4.69	28.7843	124
[K].NKHEAMITDLEER.[L]	1xOxidation [M6]	1	5	2	A0A8I5KWT8	A0A8I5KWT8 [1044-1056]		1	1601.76	56002255	3	-1.7	13.3974	56
[R].YHTSQSGDEMTSLSEYVSR.[M]	1xOxidation [M10]	1	5	1	A0A024RD80	A0A024RD80 [457-475]		0	2192.94	7546779	3	-5.41	18.6139	66
[R].YEILTPNSIPK.[G]		1	5	1	A0A8I5KWT8	A0A8I5KWT8 [742-752]		0	1274.7	135324256	2	-0.52	25.7925	35
[K].YEELQQTAGR.[H]		1	5	1	P13647	P13647 [365-374]		0	1194.57	93515880	2	-0.97	12.3934	66
[R].VQAVVAVAR.[E]		1	5	1	K9MS24	K9MS24 [478-486]		0	912.563	11825795	2	0.76	16.1297	20
[K].SLADEAEVHLK.[F]		1	5	1	A2JNH2	A2JNH2 [316-326]		0	1211.63	8696951	3	-2.06	19.347	19
[R].TEMEDLMSSK.[D]	1xOxidation [M7]	1	5	1	A0A8I5KWT8	A0A8I5KWT8 [1525-1534]		0	1186.5	15347598	2	0.11	13.6353	21
[R].TEMEDLMSSK.[D]		1	5	1	A0A8I5KWT8	A0A8I5KWT8 [1525-1534]		0	1170.5	42308124	2	-1	19.9017	27
[R].TEAESWYQTK.[Y]		1	5	1	P13647	P13647 [355-364]		0	1242.56	54179464	2	-0.44	16.5811	41
[R].IIGLDQVAGMSETALPGAFK.[T]	1xOxidation [M10]	1	5	2	A0A8I5KWT8	A0A8I5KWT8 [639-658]		0	2034.06	107658176	2	2.31	29.1661	105
[R].EALGGXDSR.[L]		1	5	1	F4MH47	F4MH47 [44-52]		0	919.412	22949918	2	0.38	8.6093	31
[R].IIGLDQVAGMSETALPGAFK.[T]		1	5	2	A0A8I5KWT8	A0A8I5KWT8 [639-658]		0	2018.06	50620810	2	-0.67	29.698	60
[K].FADLSEAANR.[N]		1	5	1	P08670	P08670 [295-304]		0	1093.53	191222224	2	-6.13	17.044	53
[KR].DAEAWFNEK.[S]		1	5	1	A0A1B0GVI3	A0A1B0GVI3 [335-343]		0	1109.49	627549056	2	3.39	23.1695	1
[R].AVAQALEVIPR.[T]		1	5	1	Q59H77	Q59H77 [471-481]		0	1166.69	16760955	2	3.62	26.4179	38
[R].KLEGDSTDLSDQIAELQAQIAELK.[M]		1	5	2	A0A8I5KWT8	A0A8I5KWT8 [1073-1096]		1	2615.34	97416768	2	-0.06	29.9139	165
[K].KHLEINPDHPIVETLR.[Q]		1	5	1	A0A024RD80	A0A024RD80 [624-639]		1	1911.04	11985306	4	0.21	19.8582	9
[K].LFYADHPFIFLVR.[D]		1	5	1	B4DN87	B4DN87 [360-372]		0	1637.88	6761198	3	-2.89	29.8132	46
[K].GILAADESTGSIAK.[R]		1	5	1	P04075	P04075 [29-42]		0	1332.7	18920834	2	-0.04	19.6824	52
[K].HLEINPDHPIVETLR.[Q]		1	5	1	A0A024RD80	A0A024RD80 [625-639]		0	1782.95	40804060	3	0.53	23.4134	33
[K].HEAMITDLEER.[L]	1xOxidation [M4]	1	5	1	A0A8I5KWT8	A0A8I5KWT8 [1046-1056]		0	1359.62	33547128	2	1.61	15.5104	55
[K].STLTDSLVCK.[A]	1xCarbamidomethyl [C9]	1	5	1	P13639	P13639 [33-42]		0	1123.57	61220640	2	0.74	19.857	28
[R].QIEAQEKPR.[D]		1	4	1	K9MS24	K9MS24 [1933-1941]		0	1098.59	10364191	2	-0.39	8.2892	21
[K].QELEEICHDLEAR.[V]	1xCarbamidomethyl [C7]	1	4	2	A0A8I5KWT8	A0A8I5KWT8 [932-944]		0	1641.75	13356156	3	1.18	23.2984	44
[K].QCANLQNAIADAEQR.[G]	1xCarbamidomethyl [C2]	1	4	1	P13647	P13647 [406-420]		0	1701.8	24903852	2	-9.69	22.8875	61
[R].QAQQERDELADEIANSSGK.[G]		1	4	2	A0A8I5KWT8	A0A8I5KWT8 [1719-1737]		1	2088.98	163820280	2	-2.66	18.2549	98
[R].QLEEAEEEAQR.[A]		1	4	1	A0A8I5KWT8	A0A8I5KWT8 [1899-1909]		0	1331.61	278901664	2	-0.2	11.6897	59
[R].RQVDQLTNDK.[A]		1	4	1	P08670	P08670 [159-168]		1	1216.63	14796391	2	-1.26	9.448	36
[K].RQLEEAEEEAQR.[A]		1	4	2	A0A8I5KWT8	A0A8I5KWT8 [1898-1909]		1	1487.71	67490074	3	0.55	10.4287	53
[K].RQAQQERDELADEIANSSGK.[G]		1	4	2	A0A8I5KWT8	A0A8I5KWT8 [1718-1737]		2	2245.08	1.46484e+07	3	6.02	16.3689	40
[K].QTLENERGELANEVK.[V]		1	4	1	A0A8I5KWT8	A0A8I5KWT8 [1241-1255]		1	1729.87	47186164	2	0.84	16.0473	72
[R].QNLLSQSHAYQQFLR.[D]		1	4	1	K9MS24	K9MS24 [1162-1176]		0	1832.94	4.35356e+06	3	0.24	26.2451	2
[R].NPDDITQEEYGEFYK.[S]		1	4	1	A0A024RD80	A0A024RD80 [292-306]		0	1847.8	29908956	2	2.13	24.0169	77
[K].LQTASDESYKDPTNIQSK.[H]		1	4	1	A0A384P5S9	A0A384P5S9 [1551-1568]		1	2024.98	10710343	3	0.99	14.2845	23
[K].VEAQLQELQVK.[F]		1	4	1	A0A8I5KWT8	A0A8I5KWT8 [1271-1281]		0	1284.72	225013072	2	2.81	21.7398	59
[R].VALTGLTVAEYFR.[D]		1	4	1	Q0QEN7	Q0QEN7 [218-230]		0	1439.79	11688530	2	-1.48	29.6556	66
[R].TWNDPSVQQDIK.[F]		1	4	1	A0A7P0TAI0	A0A7P0TAI0 [102-113]		0	1430.69	20761198	2	-1.33	19.2859	55
[K].VSHLLGINVTDFTR.[G]		1	4	1	A0A8I5KWT8	A0A8I5KWT8 [374-387]		0	1571.85	78363328	2	-1.3	28.6304	60
[K].SMEAEMIQLQEELAAAER.[A]	2xOxidation [M2; M6]	1	4	2	A0A8I5KWT8	A0A8I5KWT8 [1698-1715]		0	2080.95	57612452	2	-3.81	27.7759	150
[K].SMEAEMIQLQEELAAAER.[A]		1	4	2	A0A8I5KWT8	A0A8I5KWT8 [1698-1715]		0	2048.96		2	-1.32	29.8789	103
[K].TDLLLEPYNK.[Y]		1	4	1	A0A8I5KWT8	A0A8I5KWT8 [290-299]		0	1205.64	280974528	2	1.16	25.63	41
[K].THEAQIQEMR.[Q]		1	4	1	A0A8I5KWT8	A0A8I5KWT8 [1203-1212]		0	1242.59	62611812	2	2.93	11.1583	36
[R].TFHIFYYLLSGAGEHLK.[T]		1	4	1	A0A8I5KWT8	A0A8I5KWT8 [273-289]		0	1996.03	46376872	4	-1.94	29.5275	55
[R].TFCQLILDPIFK.[V]	1xCarbamidomethyl [C3]	1	4	1	P13639	P13639 [288-299]		0	1494.8	15091969	2	1.01	30.203	37
[R].TEMEDLMSSKDDVGK.[S]	2xOxidation [M3; M7]	1	4	2	A0A8I5KWT8	A0A8I5KWT8 [1525-1539]		1	1716.73	34516867	2	-0.49	10.5383	70
[K].TELEDTLDSTAAQQELR.[S]		1	4	1	A0A8I5KWT8	A0A8I5KWT8 [1167-1183]		0	1919.92	69281744	2	0.25	24.4879	162
[R].EQLEEEEEAK.[H]		1	4	1	A0A8I5KWT8	A0A8I5KWT8 [1364-1373]		0	1233.55	22264822	2	-0.08	10.6988	20
[R].EMEAELEDERK.[Q]	1xOxidation [M2]	1	4	1	A0A8I5KWT8	A0A8I5KWT8 [1614-1624]		1	1394.61	39599304	2	0.79	9.6243	43
[R].EMEAELEDER.[K]	1xOxidation [M2]	1	4	1	A0A8I5KWT8	A0A8I5KWT8 [1614-1623]		0	1266.52	45658644	2	1.15	12.0472	37
[R].EMEAELEDER.[K]		1	4	1	A0A8I5KWT8	A0A8I5KWT8 [1614-1623]		0	1250.52	45350912	2	1.49	15.6767	19
[K].FDETEQALANER.[K]		1	4	1	D3DQA6	D3DQA6 [780-791]		0	1422.65	10379793	2	0.96	17.0975	26
[K].ALESPERPFLAILGGAK.[V]		1	4	1	P00558	P00558 [200-216]		0	1769	21182318	3	-2.05	29.3019	33
[K].AFAAQEDLEK.[T]		1	4	1	A0A2R8Y5S7	A0A2R8Y5S7 [449-458]		0	1121.55	13521186	2	-3.3	16.5247	22
[R].DLGEELEALKTELEDTLDSTAAQQELR.[S]		1	4	1	A0A8I5KWT8	A0A8I5KWT8 [1157-1183]		1	3017.48	3478510	3	0.14	30.7559	102
[K].DFSALESQLQDTQELLQEENR.[Q]		1	4	2	A0A8I5KWT8	A0A8I5KWT8 [1323-1343]		0	2493.17	136324284	2	-1.6	29.8186	149
[R].DELADEIANSSGK.[G]		1	4	1	A0A8I5KWT8	A0A8I5KWT8 [1725-1737]		0	1348.62	149905136	2	-0.87	19.7143	45
[K].ARPFPDGLAEDIDKGEVSAR.[Q]		1	4	1	P13639	P13639 [606-625]		1	2143.08	7.01977e+06	3	4.23	24.3581	40
[K].ANLQIDQINTDLNLER.[S]		1	4	1	A0A8I5KWT8	A0A8I5KWT8 [1776-1791]		0	1869.97	20538170	3	-1.31	28.5735	54
[R].FLSNGHVTIPGQQDK.[D]		1	4	2	A0A8I5KWT8	A0A8I5KWT8 [302-316]		0	1640.84	39614742	2	-0.93	19.6859	79
[K].KVEAQLQELQVK.[F]		1	4	1	A0A8I5KWT8	A0A8I5KWT8 [1270-1281]		1	1412.81	153654752	2	-0.37	19.0033	76
[K].KQELEEICHDLEAR.[V]	1xCarbamidomethyl [C8]	1	4	2	A0A8I5KWT8	A0A8I5KWT8 [931-944]		1	1769.85	213136880	2	2.42	21.0419	108
[R].KKVEAQLQELQVK.[F]		1	4	2	A0A8I5KWT8	A0A8I5KWT8 [1269-1281]		2	1540.91	208613836	2	0.46	16.0455	91
[R].KKLEMDLK.[D]	1xOxidation [M5]	1	4	1	A0A8I5KWT8	A0A8I5KWT8 [1634-1641]		2	1020.58	13241645	2	-0.84	8.3582	33
[K].KANLQIDQINTDLNLER.[S]		1	4	2	A0A8I5KWT8	A0A8I5KWT8 [1775-1791]		1	1998.06	74377126	2	4.52	26.4086	58
[K].IAQLEEQLDNETK.[E]		1	4	1	A0A8I5KWT8	A0A8I5KWT8 [1837-1849]		0	1530.76	494976256	2	1.66	20.4241	91
[K].LGDVYVNDAFGTAHR.[A]		1	4	1	P00558	P00558 [157-171]		0	1634.79	51255608	3	-1.9	23.0516	34
[R].LGDLYEEEMR.[E]	1xOxidation [M9]	1	4	1	P08670	P08670 [146-155]		0	1270.56	19185880	2	-4.46	17.5417	33
[R].LGDLYEEEMR.[E]		1	4	1	P08670	P08670 [146-155]		0	1254.57	24031380	2	-0.69	21.3919	57
[R].LEVNLQAMK.[A]	1xOxidation [M8]	1	4	1	A0A8I5KWT8	A0A8I5KWT8 [1579-1587]		0	1061.57	45679900	2	-1.14	18.183	26
[K].LASLEELKR.[Q]		1	4	1	P15924	P15924 [1076-1084]		1	1058.62	12880278	3	-2.11	17.8002	25
[K].FYPEDVSEELIQDITQR.[L]		1	4	1	P26038	P26038 [84-100]		0	2082	9933006	3	1.03	30.2194	58
[K].HLEINPDHSIIETLR.[Q]		1	4	1	P07900	P07900 [633-647]		0	1786.94	26151198	3	-1.17	25.5677	70
[R].IQVWHEEHR.[G]		1	3	1	P26038	P26038 [172-180]		0	1233.61	9461541	2	-2.46	12.7457	47
[K].TPVVQNAASIVQPSPAHVGQQGLSK.[L]		1	3	1	Q8WXI9	Q8WXI9 [200-224]		0	2513.35	9790067	3	4.14	22.8173	36
[K].VIQYLAHVASSHK.[G]		1	3	3	P35580	P35580 [191-203]		0	1452.8	320537784	4	-2.59	17.417	32
[R].YPVNSVNILK.[A]		1	3	1	E7ERF2	E7ERF2 [190-199]		0	1146.65	7.17615e+06	2	-1.98	24.275	17
[M].VVEHPEFLK.[A]		1	3	1	B7Z992	B7Z992 [2-10]		0	1097.6	47334960	3	-1.5	17.7158	24
[R].STDYGIFQINSR.[Y]		1	3	1	A0A0B4J259	A0A0B4J259 [69-80]		0	1400.68	8.17189e+06	2	-0.52	27.3813	50
[K].SQIFSTASDNQPTVTIK.[V]		1	3	1	A0A7P0TAI0	A0A7P0TAI0 [410-426]		0	1836.93	14571571	2	2.38	23.6696	90
[R].TIVITSHPGQIVK.[H]		1	3	1	P31689	P31689 [284-296]		0	1392.82	8846628	3	-0.26	19.3139	9
[K].TGTAEMSSILEER.[I]		1	3	1	P25705	P25705 [46-58]		0	1423.67	55794636	2	3.98	24.2342	52
[K].ELLTSFGPLK.[A]		1	3	1	B5BU25	B5BU25 [277-286]		0	1104.63	15761741	2	-2.88	28.9222	48
[K].EGIPALDNFLDKL.[-]		1	3	1	P13639	P13639 [846-858]		1	1444.77	17432588	2	1.53	30.5384	38
[K].ESEAVEWQQK.[A]		1	3	1	P26038	P26038 [439-448]		0	1233.57	25125504	2	5.66	15.1134	20
[K].FAEAFEAIPR.[A]		1	3	1	P50990	P50990 [441-450]		0	1150.59	8216678	2	-4.65	26.4956	38
[K].EVASNSELVQSSR.[S]		1	3	1	P08779	P08779 [318-330]		0	1405.69	14543283	2	-0.31	13.5964	56
[K].ALTSELANAR.[D]		1	3	1	P26038	P26038 [524-533]		0	1045.56	221835360	2	-1.99	17.2436	51
[K].DLGLSESGEDVNAAILDESGKK.[F]		1	3	1	P13667	P13667 [464-485]		1	2247.1	15634870	3	-0.09	26.7872	18
[K].DATNVGDEGGFAPNILENK.[E]		1	3	1	E2DRY6	E2DRY6 [107-125]		0	1960.92	7.12108e+06	3	-2.84	28.0108	25
[K].AQMVQEDLEK.[T]		1	3	1	P26038	P26038 [449-458]		0	1190.57	13942335	2	-4.08	15.4075	9
[K].KYEDEINKR.[T]		1	3	2	P35908	P35908 [267-275]		2	1194.61	185710452	2	0.65	8.7479	56
[R].KDAEAWFNEK.[S]		1	3	1	A0A1B0GVI3	A0A1B0GVI3 [334-343]		1	1237.58	48647552	2	1.17	18.1969	29
[K].LAASGEGGLQELSGHFENQK.[V]		1	3	1	A0A2Z6ATB6	A0A2Z6ATB6 [43-62]		0	2072	14467136	3	1.11	23.6806	25
[R].LLEGEDAHLSSSQFSSGSQSSR.[D]		1	3	1	P02533	P02533 [418-439]		0	2309.06	34531316	3	-0.27	18.6538	104
[K].GSCGIGGGIGGGSSR.[I]	1xCarbamidomethyl [C3]	2	3	1	P02533; P08779	P02533 [16-30]; P08779 [16-30]		0	1278.59	23253014	2	-1.26	13.5274	27
[R].QGVDADINGLR.[Q]		1	2	1	P35527	P35527 [251-261]		0	1157.59	361008544	2	-3.74	19.5096	33
[R].NVSTGDVNVEMNAAPGVDLTQLLNNMR.[S]		1	2	1	A0A1B0GVI3	A0A1B0GVI3 [296-322]		0	2872.39	65221520	3	4.69	30.2345	66
[R].NVQALEIELQSQLALK.[Q]		1	2	1	A0A1B0GVI3	A0A1B0GVI3 [371-386]		0	1797.01	25792932	3	-2.52	29.6109	93
[R].RVLDELTLTK.[A]		1	2	1	A0A1B0GVI3	A0A1B0GVI3 [257-266]		1	1187.7		3	-0.55	21.8689	47
[K].NQILNLTTDNANILLQIDNAR.[L]		1	2	1	A0A1B0GVI3	A0A1B0GVI3 [208-228]		0	2367.26	25325566	3	0.11	29.7373	46
[K].QSLEASLAETEGR.[Y]		1	2	1	A0A1B0GVI3	A0A1B0GVI3 [387-399]		0	1390.68	530493024	2	2.52	20.9826	78
[K].QQIQNDLNQWK.[T]		1	2	1	P15924	P15924 [1858-1868]		0	1414.71	8.28304e+06	2	0.58	20.7805	45
[K].IVLTNPVCTEVGEK.[I]	1xCarbamidomethyl [C8]	1	2	1	P41091	P41091 [427-440]		0	1558.81	13847658	2	-8.23	24.4347	21
[R].LVLEVAQHLGESTVR.[T]		1	2	1	Q0QEN7	Q0QEN7 [31-45]		0	1650.92	8184856	2	2.85	26.4115	59
[K].IRLENEIQTYR.[S]		1	2	1	A0A1B0GVI3	A0A1B0GVI3 [440-450]		1	1434.77	226861856	2	1.19	19.6476	26
[R].SGGGGGGGGCGGGGGVSSLR.[I]	1xCarbamidomethyl [C10]	1	2	1	A0A1B0GVI3	A0A1B0GVI3 [16-35]		0	1549.68	82332480	2	0.54	11.8302	106
[R].NMQDLVEDFK.[N]	1xOxidation [M2]	1	2	1	P13647	P13647 [246-255]		0	1254.57	8808172	2	0.96	22.4109	16
[K].NHEEEMKDLR.[N]		1	2	1	A0A1B0GVI3	A0A1B0GVI3 [286-295]		1	1300.6	27338716	2	-0.1	9.5762	54
[K].TQVVAGTNYYIK.[V]		1	2	1	C9J0E4	C9J0E4 [45-56]		0	1356.72	8929350	2	1.05	20.4084	23
[R].VSLAGACGVGGYGSR.[S]	1xCarbamidomethyl [C7]	1	2	1	P13647	P13647 [49-63]		0	1410.68	34110520	2	-3.24	19.4187	35
[R].YCGQLQMIQEQISNLEAQITDVR.[Q]	1xCarbamidomethyl [C2]; 1xOxidation [M7]	1	2	1	P35527	P35527 [405-427]		0	2753.32	15688865	3	0.5	30.4146	133
[K].TLVTQNSGVEALIHAILR.[A]		1	2	1	P14923	P14923 [427-444]		0	1935.1	7.38445e+06	3	1.02	30.45	22
[K].SSSSGSVGESSSK.[G]		1	2	1	A0A1B0GVI3	A0A1B0GVI3 [568-580]		0	1185.52	204359888	2	2.6	6.8146	58
[R].SRDESASETSTPSEHSAAPSPQVEVR.[T]		1	2	1	Q92614	Q92614 [145-170]		1	2741.26	9070092	4	0.27	13.7669	15
[R].SQYEQLAEQNRK.[D]		1	2	1	A0A1B0GVI3	A0A1B0GVI3 [323-334]		1	1493.73	420744288	2	-1.14	12.0704	62
[R].SQYEQLAEQNR.[K]		1	2	1	A0A1B0GVI3	A0A1B0GVI3 [323-333]		0	1365.64	502704768	2	-0.81	14.151	58
[R].SLYNLGGSK.[R]		1	2	1	P13647	P13647 [64-72]		0	938.494	38319320	2	-0.83	17.9382	36
[K].SKELTTEIDNNIEQISSYK.[S]		1	2	2	A0A1B0GVI3	A0A1B0GVI3 [344-362]		1	2212.1	256528180	2	2.1	27.2091	121
[K].EIETYHNLLEGGQEDFESSGAGK.[I]		1	2	2	P35527	P35527 [450-472]		0	2510.13	191712778	2	2.77	25.3205	96
[R].ETQSQLETER.[S]		1	2	1	P15924	P15924 [1923-1932]		0	1220.58	10990616	2	0.82	10.0155	41
[R].ALEESNYELEGK.[I]		1	2	1	A0A1B0GVI3	A0A1B0GVI3 [166-177]		0	1381.65	938091008	2	-1.09	16.9512	87
[R].AHSSMVGVNLPQK.[A]		1	2	1	P00558	P00558 [172-184]		0	1367.71	11633834	3	-1.92	17.3167	14
[K].AFAAGADIK.[E]		1	2	1	A0A384MDW7	A0A384MDW7 [93-101]		0	863.462	50473868	2	0.78	15.8391	25
[K].ADLEMQIESLTEELAYLKK.[N]	1xOxidation [M5]	1	2	1	A0A1B0GVI3	A0A1B0GVI3 [267-285]		1	2240.14	40956816	3	0.57	30.3164	76
[K].ADLEMQIESLTEELAYLKK.[N]		1	2	1	A0A1B0GVI3	A0A1B0GVI3 [267-285]		1	2224.14		3	1.36	30.2832	52
[K].ADLEMQIESLTEELAYLK.[K]	1xOxidation [M5]	1	2	1	A0A1B0GVI3	A0A1B0GVI3 [267-284]		0	2112.04	23546996	3	0.11	30.7164	22
[R].DGQVINETSQHHDDLE.[-]		1	2	1	P08670	P08670 [451-466]		0	1836.8	41379184	2	0.27	14.3946	43
[R].KLDPGSEETQTLVR.[E]		1	2	1	P26641	P26641 [401-414]		1	1572.82	9337066	3	-0.07	16.4673	43
[K].KEEELQGALAR.[G]		1	2	1	P35580	P35580 [1088-1098]		1	1243.66	86271320	2	1.49	13.1516	33
[R].IEYDCELVPR.[R]	1xCarbamidomethyl [C5]	1	2	1	Q9P258	Q9P258 [301-310]		0	1293.61	12162715	2	3.92	22.8956	70
[K].KAQQELEEQTR.[R]		1	2	1	P26038	P26038 [360-370]		1	1359.69	12057096	2	-6.07	8.8239	72
[R].GQVGGDVNVEMDAAPGVDLSR.[I]	1xOxidation [M11]	1	2	1	P02533	P02533 [262-282]		0	2101.98	8723536	2	0.63	22.5835	139
[K].GNLYSFGCPEYGQLGHNSDGK.[F]	1xCarbamidomethyl [C8]	1	2	1	Q9P258	Q9P258 [273-293]		0	2300	8857183	3	-3.41	23.9942	56
[R].GLVLSGVLHK.[A]		1	2	1	P29508	P29508 [322-331]		0	1022.64	6.80387e+06	3	0.98	23.9621	16
[R].GGSGGSYGGGGSGGGYGGGSGSR.[G]		1	2	1	P35527	P35527 [491-513]		0	1791.73	82079944	2	0.34	9.2483	121
[R].GGSGGSHGGGSGFGGESGGSYGGGEEASGSGGGYGGGSGK.[S]		1	2	1	P35527	P35527 [580-619]		0	3223.28	33525292	3	1.97	13.0108	164
[K].GEFGGFGSVSGK.[I]		1	2	1	C9JPP3	C9JPP3 [68-79]		0	1128.53	8.33283e+06	2	1.31	21.14	15
[K].GSLGGGFSSGGFSGGSFSR.[G]		1	2	2	A0A1B0GVI3	A0A1B0GVI3 [41-59]		0	1707.77	585713170	2	0.65	24.9531	102
[R].GSSGGGCFGGSSGGYGGLGGFGGGSFR.[G]	1xCarbamidomethyl [C7]	1	2	1	A0A1B0GVI3	A0A1B0GVI3 [60-86]		0	2342.98	71599760	2	-0.27	27.667	112
[R].LENEIQTYR.[S]		1	2	1	A0A1B0GVI3	A0A1B0GVI3 [442-450]		0	1165.58	713558784	2	-1.58	15.7261	69
[R].AVAGDASESALLK.[C]		1	2	1	B7Z3V1	B7Z3V1 [415-427]		0	1231.65	4.85623e+06	2	-1.07	19.0144	40
[R].QEYEQLIAK.[N]		1	2	1	P35527	P35527 [328-336]		0	1121.58	240626880	2	0.06	18.7716	46
[QR].QGSGSGQSPSR.[G]		1	1	10	Q86YZ3	Q86YZ3 [652-662]; [1705-1715]; [1822-1832]; [2292-2302]; [2645-2655]		0	1047.48	353990	2	3.14	2.7906	62
[R].QFSSSYLSR.[S]		1	1	1	P35527	P35527 [5-13]		0	1074.52	40198436	2	-3.56	17.8588	31
[K].NYSPYYNTIDDLKDQIVDLTVGNNK.[T]		1	1	1	P35527	P35527 [200-224]		1	2902.41	27235520	3	-1.92	29.815	72
[R].QLLQEQESVK.[Q]		1	1	1	P15924	P15924 [1667-1676]		0	1201.64	18296778	2	2	15.454	1
[K].LNDLEEALQQAK.[E]		1	1	2	P35908	P35908 [442-453]		0	1371.71	1.91329e+08	2	-3.98	26.2152	27
[R].NKLNDLEEALQQAK.[E]		1	1	2	P35908	P35908 [440-453]		1	1613.85	20951748	2	4.29	26.6328	35
[R].SGQSSYGQHSSGSSQSSGYGQHGSR.[Q]		1	1	2	Q5D862	Q5D862 [613-637]; [765-789]		0	2500.05	6.49019e+06	3	0.58	8.197	92
[-].XVLSGGTTMYPGIADR.[M]	1xOxidation [M9]	1	1	1	A0A2R8YFE2	A0A2R8YFE2 [1-16]		0	1654.81	48280496	2	3.01	21.7047	70
[R].TSQNSELNNMQDLVEDYKK.[K]	1xOxidation [M10]	1	1	1	P35908	P35908 [248-266]		1	2272.04	20465560	3	-2.56	17.7886	63
[R].TSQNSELNNMQDLVEDYKK.[K]		1	1	1	P35908	P35908 [248-266]		1	2256.04	47461572	3	-4.07	26.122	19
[K].VLYDAEISQIHQSVTDTNVILSMDNSR.[N]	1xOxidation [M23]	1	1	1	P35908	P35908 [315-341]		0	3064.49		3	-0.3	28.6396	28
[K].YEELQVTVGR.[H]		1	1	1	P35908	P35908 [375-384]		0	1193.62	87813560	2	2.61	20.672	51
[-].XAGPAFLR.[G]		1	1	1	H7C0F8	H7C0F8 [1-8]		0	894.483	68011120	2	0.74	23.2369	23
[K].VQALEEANNDLENK.[I]		1	1	1	P35527	P35527 [171-184]		0	1586.77	195199568	2	-0.3	17.555	83
[R].STSSFSCLSR.[H]	1xCarbamidomethyl [C7]	1	1	1	P35908	P35908 [36-45]		0	1131.51	93244520	2	-0.51	16.1059	47
[R].TAAENDFVTLK.[K]		1	1	1	P35908	P35908 [276-286]		0	1208.62	157162112	2	0.33	21.7753	70
[R].SLNSFGGCLEGSR.[G]	1xCarbamidomethyl [C8]	1	1	1	Q8N1N4	Q8N1N4 [40-52]		0	1383.63	9932643	2	-2.83	21.1876	16
[R].SKEEAEALYHSK.[Y]		1	1	2	P35908	P35908 [363-374]		1	1391.68	163326292	2	14.36	10.0045	51
[R].TAAENDFVTLKK.[D]		1	1	1	P35908	P35908 [276-287]		1	1336.71	45375700	2	-0.25	17.3162	60
[R].TKYETELNLR.[M]		1	1	1	P02533	P02533 [202-211]		1	1266.67	71757864	3	-3.31	17.0446	10
[R].TKYEHELALR.[Q]		1	1	1	P08779	P08779 [204-213]		1	1259.67	15800148	3	-0.39	13.6701	23
[K].ENAGEDPGLAR.[Q]		1	1	1	P81605	P81605 [43-53]		0	1128.53	35682300	2	-1.51	11.5877	28
[R].EAYPGDVFYLHSR.[L]		1	1	2	P25705	P25705 [335-347]		0	1553.74	773161008	3	1.29	25.0327	56
[R].FSNSSSSNEFSK.[C]		1	1	1	Q5D862	Q5D862 [404-415]		0	1320.57	21156678	2	-0.01	12.082	95
[R].FGQGVHHAAGQAGNEAGR.[F]		1	1	1	Q6UWP8	Q6UWP8 [170-187]; [188-205]		0	1763.83	10543352	3	0.32	8.6007	74
[KR].FGQGAHHAAGQAGNEAGR.[F]		1	1	2	Q6UWP8	Q6UWP8 [242-259]; [296-313]; [314-331]		0	1735.8	16369820	3	-3.13	8.1015	80
[R].FGGFGGPGGVGGLGGPGGFGPGGYPGGIHEVSVNQSLLQPLNVK.[V]		1	1	1	P35908	P35908 [123-166]		0	4092.07		4	-1.07	29.5326	60
[K].ALNSIIDVYHK.[Y]		1	1	1	P05109	P05109 [8-18]		0	1272.69	20971386	2	0.84	24.2639	1
[K].DAVEDLESVGK.[G]		1	1	1	P81605	P81605 [86-96]		0	1161.56	9705481	2	2.34	22.2557	34
[R].APSTYGGGLSVSSR.[F]		1	1	1	P08779	P08779 [42-55]		0	1338.66	17191330	2	2.02	16.4423	34
[R].FSSSSGYGGGSSR.[V]		1	1	1	P35527	P35527 [47-59]		0	1235.53	186970016	2	-0.58	9.7808	70
[K].LGQGAHHAAGQAGK.[E]		1	1	1	Q6UWP8	Q6UWP8 [512-525]		0	1302.67	5421462	3	-1.72	7.0149	27
[K].IDNQSQPLGNK.[V]		1	1	1	P28289	P28289 [287-297]		0	1213.62	12464124	2	-0.93	10.9543	47
[R].GPYESGSGHSSGLGHR.[E]		1	1	1	Q86YZ3	Q86YZ3 [1038-1053]; [1978-1993]; [2448-2463]		0	1584.71	11817406	3	0.26	8.6563	38
[R].GGSGGGGSISGGGYGSGGGSGGR.[Y]		1	1	2	P35908	P35908 [550-572]		0	1741.75	29616108	2	0.71	10.0557	109
[R].GGGGSFGYSYGGGSGGGFSASSLGGGFGGGSR.[G]		1	1	2	P35527	P35527 [64-95]		0	2705.16	43286030	2	-1.69	28.1892	194
[R].GFSSGSAVVSGGSR.[R]		1	1	1	P35908	P35908 [21-34]		0	1254.61	169114016	2	-0.26	14.4294	78
[K].GGSISGGGYGSGGGK.[H]		1	1	1	P35908	P35908 [581-595]		0	1197.55	126563144	2	-0.18	9.5274	64
[R].HGGGGGGFGGGGFGSR.[S]		1	1	1	P35908	P35908 [46-61]		0	1320.58	80766800	2	0.73	13.7936	73
[R].GSSSGGGYSSGSSSYGSGGR.[Q]		1	1	1	P35908	P35908 [525-544]		0	1740.71	40928592	2	0.23	9.4091	127
[K].GTNYLADVFEKK.[D]		1	1	1	P31151	P31151 [51-62]		1	1384.71	9128852	3	-0.78	26.743	16
[K].YTRPTLQMGMSCLLVFKVICILPNDDK.[R]	2xCarbamidomethyl [C12; C20]; 1xOxidation [M10]	1	1	1	Q7Z3Z3	Q7Z3Z3 [562-588]		1	3228.63		3	2.72	33.0388	2
