# Supplementary material for: Mi-2β promotes immune evasion in melanoma by activating EZH2 methylation
Source: Nat Commun. 2024 Mar 9;15:2163. doi: 10.1038/s41467-024-46422-5 (PMC10924921; doi:10.1038/s41467-024-46422-5)
Supplement: Supplementary file 5 — Supplementary Data 2 [file 41467_2024_46422_MOESM5_ESM.xlsx]

## Sheet: Sheet1
ATPase	Reference	Sequence	Labeling Site	Inhibition (%) by 1µM Z36-MP5
AARS	UniRef100_P49588	AGGKHNDLDDVGKDVYHHTFFEMLGSWSFGDYFK	ATP Binding Site	-29.97
ABCB10	UniRef100_Q9NRK6	NVHFAYPARPEVPIFQDFSLSIPSGSVTALVGPSGSGKSTVLSLLLR	ATP Binding Site	-6.14
ABCB6	UniRef100_Q9NP58	ETLQDVSFTVMPGQTLALVGPSGAGKSTILR	ATP Binding Site	8.49
ABCB7	UniRef100_O75027	VAIVGGSGSGKSTIVR	ATP Binding Site	0.34
ABCC1	UniRef100_P33527	TGAGKSSLTLGLFR	ATP Binding Site	-0.23
ABCC1	UniRef100_P33527	SDPPTLNGITFSIPEGALVAVVGQVGCGKSSLLSALLAEMDKVEGHVAIK	ATP Binding Site	-7.84
ABCC10	UniRef100_Q5T3U5	TGSGKSSLLLVLFR	ATP Binding Site	-3.83
ABCC2	UniRef100_Q92887	TGAGKSSLTNCLFR	ATP Binding Site	4.09
ABCC3	UniRef100_O15438	TGAGKSSMTLCLFR	ATP Binding Site	4.57
ABCC3	UniRef100_O15438	GALVAVVGPVGCGKSSLVSALLGEMEK	ATP Binding Site	9.43
ABCC4	UniRef100_O15439	TGAGKSSLISALFR	ATP Binding Site	1.76
ABCC4	UniRef100_O15439	ASETPTLQGLSFTVRPGELLAVVGPVGAGKSSLLSAVLGELAPSHGLVSVHGR	ATP Binding Site	8.93
ABCD3	UniRef100_P28288	SGANVLICGPNGCGKSSLFR	ATP Binding Site	3.07
ABCD4	UniRef100_O14678	ISEGQSLLITGNTGTGKTSLLR	ATP Binding Site	11.24
ABCE1	UniRef100_P61221	LPIPRPGEVLGLVGTNGIGKSTALK	ATP Binding Site	-4.76
ABCF1	UniRef100_Q8NE71	ICIVGPNGVGKSTLLLLLTGK	ATP Binding Site	-8.08
ABCF2	UniRef100_Q9UG63	VALVGPNGAGKSTLLK	ATP Binding Site	-7.92
ABCF2	UniRef100_Q9UG63	YGLIGLNGIGKSMLLSAIGK	ATP Binding Site	26.88
ABCF3	UniRef100_Q9NUQ8	ICVVGENGAGKSTMLK	ATP Binding Site	5.45
ACACA	UniRef100_Q13085	DVDDGLQAAEEVGYPVMIKASEGGGGK	ATP Binding Site	6.21
ACACB	UniRef100_O00763	IGFPLMIKASEGGGGK	ATP Binding Site	-1.87
ACLY	UniRef100_P53396	GKLGLVGVNLTLDGVK	ATP Binding Site	-6.87
ACLY	UniRef100_P53396	LLQDHPWLLSQNLVVKPDQLIKR	ATP Binding Site	2
ACTA2, ACTB, ACTBL2, ACTC1, ACTG1	UniRef100_P68032, UniRef100_Q562R1, UniRef100_P63261, UniRef100_P60709, UniRef100_P62736	KYSVWIGGSILASLSTFQQMWISK	ATP Binding Site	-15.29
ACTR2	UniRef100_P61160	VVVCDNGTGFVKCGYAGSNFPEHIFPALVGRPIIR	ATP Binding Site	-16.82
ACTR2	UniRef100_P61160	KHMVFLGGAVLADIMK	ATP Binding Site	-2.2
ACTR3	UniRef100_P61158	DREVGIPPEQSLETAKAVK	ATP Binding Site	5.36
ACTR3	UniRef100_P61158	LPACVVDCGTGYTKLGYAGNTEPQFIIPSCIAIK	ATP Binding Site	-0.28
AFG3L2	UniRef100_Q9Y4W6	GAILTGPPGTGKTLLAK	ATP Binding Site	-4.85
AHCY	UniRef100_P23526	SKFDNLYGCR	ATP Binding Site	-10.85
AK1	UniRef100_P00568	TKIIFVVGGPGSGKGTQCEK	ATP Binding Site	-7.19
AK1	UniRef100_P00568	IIFVVGGPGSGKGTQCEK	ATP Binding Site	-9.87
AK2	UniRef100_P54819	AVLLGPPGAGKGTQAPR	ATP Binding Site	-4.75
AK3	UniRef100_Q9UIJ7, UniRef100_Q7Z4Y4	AVIMGAPGSGKGTVSSR	ATP Binding Site	19.58
AK4	UniRef100_P27144	AVILGPPGSGKGTVCQR	ATP Binding Site	-9.19
AK5	UniRef100_Q9Y6K8	IIFIIGGPGSGKGTQCEK	ATP Binding Site	2.21
AK7	UniRef100_Q96M32	ICILGPPAVGKSSIAK	ATP Binding Site	13.86
ALDH16A1	UniRef100_Q8IZ83	DSSGNLHGYVAEGGAKDIR	ATP Binding Site	-1.13
ALDH18A1	UniRef100_P54886	LIDIFYPGDQQSVTFGTKSR	ATP Binding Site	-6.95
APRT	UniRef100_P07741	GKLPGPTLWASYSLEYGK	ATP Binding Site	0.39
ASNA1	UniRef100_O43681	WIFVGGKGGVGK	ATP Binding Site	-3.04
ASNA1	UniRef100_O43681	HKIQAKYLDQMEDLYEDFHIVK	ATP Binding Site	0.73
ASS1	UniRef100_P00966	QHGIPIPVTPKNPWSMDENLMHISYEAGILENPK	ATP Binding Site	0.53
ATAD1	UniRef100_Q8NBU5	HVDLLEVAQETDGFSGSDLKEMCR	ATP Binding Site	15.67
ATG7	UniRef100_O95352	QPLYEFEDCLGGGKPKALAAADR	ATP Binding Site	-0.18
ATG7	UniRef100_O95352	FLLLTFADLKK	ATP Binding Site	-6.2
ATIC	UniRef100_P31939	KKNGNYCVLQMDQSYKPDENEVR	ATP Binding Site	4.08
ATP5B	UniRef100_P06576	IGLFGGAGVGKTVLIMELINNVAK	ATP Binding Site	-14.96
BAT1	UniRef100_Q13838	SGMGKTAVFVLATLQQLEPVTGQVSVLVMCHTR	ATP Binding Site	-9.58
BAT1, DDX39	UniRef100_Q13838, UniRef100_O00148	YQQFKDFQR	ATP Binding Site	-10.93
CCT2	UniRef100_P78371	GMDKILLSSGR	ATP Binding Site	-6.5
CCT3	UniRef100_P49368	ISIPVDISDSDMMLNIINSSITTKAISR	ATP Binding Site	10.09
CCT4	UniRef100_P50991	DALSDLALHFLNKMK	ATP Binding Site	11.95
CCT5	UniRef100_P48643	ISDSVLVDIKDTEPLIQTAKTTLGSK	ATP Binding Site	-2.48
CCT7	UniRef100_Q99832	GKATISNDGATILK	ATP Binding Site	10.91
CCT8	UniRef100_P50990	TSIMSKQYGNEVFLAK	ATP Binding Site	9.18
CHD8	UniRef100_Q9HCK8	LNTITPVVGKKRK	ATP Binding Site	-44.26
CLPB	UniRef100_Q9H078	RKENGWYDEEHPLVFLFLGSSGIGKTELAK	ATP Binding Site	-9
CLPX	UniRef100_O76031	SNILLLGPTGSGKTLLAQTLAK	ATP Binding Site	0.44
CMPK1	UniRef100_P30085	MKPLVVFVLGGPGAGKGTQCAR	ATP Binding Site	2.41
CNP	UniRef100_P09543	AIFTGYYGKGKPVPTQGSR	ATP Binding Site	-17.28
COASY	UniRef100_Q13057	SKLLPELLQPYTER	ATP Binding Site	-3.39
COASY	UniRef100_Q13057	MLGNLLRPPYERPELPTCLYVIGLTGISGSGKSSIAQR	ATP Binding Site	23.55
CPS1	UniRef100_P31327	IGSSMKSVGEVMAIGR	Other	1.16
DCTPP1	UniRef100_Q9H773	KYTELPHGAISEDQAVGPADIPCDSTGQTST	ATP Binding Site	12.74
DDX18	UniRef100_Q9NVP1	TGSGKTLAFLIPAVELIVK	ATP Binding Site	-5.33
DDX21	UniRef100_Q9NR30	TGTGKTFSFAIPLIEK	ATP Binding Site	3.05
DDX28	UniRef100_Q9NUL7	HVVCAAETGSGKTLSYLLPLLQR	ATP Binding Site	-5.3
DDX39	UniRef100_O00148	SGMGKTAVFVLATLQQIEPVNGQVTVLVMCHTR	ATP Binding Site	-8.9
DDX3X	UniRef100_O00571, UniRef100_F7BMH3	DLMACAQTGSGKTAAFLLPILSQIYSDGPGEALR	ATP Binding Site	11.22
DERA	UniRef100_Q9Y315	TVKKEWQAAWLLK	ATP Binding Site	6.01
DHX15	UniRef100_O43143	HQSFVLVGETGSGKTTQIPQWCVEYMR	ATP Binding Site	-5.22
DHX36	UniRef100_Q9H2U1	ELVNLIDNHQVTVISGETGCGKTTQVTQFILDNYIER	ATP Binding Site	-20.12
DYNC1H1	UniRef100_Q14204	LGGSPFGPAGTGKTESVK	ATP Binding Site	-1.99
DYNC1H1	UniRef100_Q14204	QPQGHLLLIGVSGAGKTTLSR	ATP Binding Site	0.38
ENPP1	UniRef100_P22413	TFPNHYSIVTGLYPESHGIIDNKMYDPK	ATP Binding Site	8.04
EPRS	UniRef100_P07814	WEFKHPQPFLR	ATP Binding Site	0.78
FDPS	UniRef100_P14324	IGTDIQDNKCSWLVVQCLQR	ATP Binding Site	29.13
GARS	UniRef100_P41250	TSGHVDKFADFMVK	ATP Binding Site	16.66
GART	UniRef100_P22102	ASGLAAGKGVIVAK	ATP Binding Site	-8.85
GART	UniRef100_P22102	SAGVQCFGPTAEAAQLESSKR	ATP Binding Site	-7.56
GART	UniRef100_P22102	SGCKVDLGGFAGLFDLK	ATP Binding Site	-2.13
GATB	UniRef100_O75879	IKQIQLEQDSGK	ATP Binding Site	-15.35
GATB	UniRef100_O75879	KHYFYADLPAGYQITQQR	ATP Binding Site	-4.32
GMPS	UniRef100_P49915	AELIKTHHNDTELIR	Other	-13.99
GMPS	UniRef100_P49915	LGIQVKVINAAHSFYNGTTTLPISDEDRTPR	Other	14.54
GSS	UniRef100_P48637	CPDIATQLAGTKK	ATP Binding Site	-5.02
GSS	UniRef100_P48637	TKAIEHADGGVAAGVAVLDNPYPV	ATP Binding Site	7.54
HARS	UniRef100_P12081	TICSSVDKLDKVSWEEVKNEMVGEK	ATP Binding Site	4.68
HDDC3	UniRef100_Q8N4P3	RKDPEGTPYINHPIGVAR	ATP Binding Site	1.23
HDDC3	UniRef100_Q8N4P3	LVEEVTDDKTLPKLER	ATP Binding Site	17.25
HNRNPU	UniRef100_Q00839	KDCEVVMMIGLPGAGKTTWVTK	ATP Binding Site	6.85
HPRT1	UniRef100_Q6LET3, UniRef100_P00492	LKSYCNDQSTGDIK	ATP Binding Site	12.92
HSP60	UniRef100_P10809	TVIIEQSWGSPKVTK	ATP Binding Site	11.39
HSP90AA	UniRef100_P07900	TLTIVDTGIGMTKADLINNLGTIAKSGTK	ATP Binding Site	-1.29
HSP90AA, HSP90AA2 , HSP90AB1	UniRef100_Q14568, UniRef100_P08238, UniRef100_P07900	ADLINNLGTIAKSGTK	ATP Binding Site	-5.5
HSP90AB1	UniRef100_P08238	TLTLVDTGIGMTKADLINNLGTIAKSGTK	ATP Binding Site	-3.22
HSP90AB1 , HSP90AB3P	UniRef100_P08238, UniRef100_Q58FF7	RAPFDLFENKKK	ATP Binding Site	-16.94
HSP90B2P, TRA1	UniRef100_P14625, UniRef100_Q58FF3	GLFDEYGSKK	ATP Binding Site	-6.72
HSPA1A	UniRef100_P08107	LIGDAAKNQVALNPQNTVFDAKR	ATP Binding Site	-9.44
HSPA1A	UniRef100_P08107	LIGDAAKNQVALNPQNTVFDAK	ATP Binding Site	-15.23
HSPA2	UniRef100_P54652	LIGDAAKNQVAMNPTNTIFDAKR	ATP Binding Site	-1.5
HSPA2	UniRef100_P54652	LIGDAAKNQVAMNPTNTIFDAK	ATP Binding Site	-5.18
HSPA5	UniRef100_P11021	LIGDAAKNQLTSNPENTVFDAKR	ATP Binding Site	-16.08
HSPA5	UniRef100_P11021	LIGDAAKNQLTSNPENTVFDAK	ATP Binding Site	-7.84
HSPA8	UniRef100_P11142	LIGDAAKNQVAMNPTNTVFDAKR	ATP Binding Site	3.27
HSPA8	UniRef100_P11142	LIGDAAKNQVAMNPTNTVFDAK	ATP Binding Site	4.45
HSPA9	UniRef100_P38646	LVGMPAKR	ATP Binding Site	-4.09
HYOU1	UniRef100_Q9Y4L1	RKTPVIVTLKENER	ATP Binding Site	-13.34
HYOU1	UniRef100_Q9Y4L1	KTPVIVTLKENER	ATP Binding Site	-6.78
IDI1	UniRef100_Q13907	QQVQLLAEMCILIDENDNKIGAETKK	ATP Binding Site	5.48
KARS	UniRef100_Q15046	KEICNAYTELNDPMR	ATP Binding Site	2.22
KIAA0564	UniRef100_A3KMH1	LGHILVVDEADKAPTNVTCILKTLVENGEMILADGRR	ATP Binding Site	11.07
LIG1	UniRef100_P18858	VREDKQPEQATTSAQVACLYR	ATP Binding Site	-7.76
LONP1	UniRef100_P36776	ILCFYGPPGVGKTSIAR	Other	1.81
MCCC1	UniRef100_Q96RQ3	HQKIIEEAPAPGIK	ATP Binding Site	-6.46
MCCC1	UniRef100_Q96RQ3	IGYPVMIKAVR	ATP Binding Site	4.45
MCM4	UniRef100_P33991	SLFSDKQMIK	ATP Binding Site	4.98
MCM6	UniRef100_Q14566	SQFLKHVEEFSPR	ATP Binding Site	-5.23
MCM6	UniRef100_Q14566	GDINVCIVGDPSTAKSQFLK	ATP Binding Site	-2.54
MDN1	UniRef100_Q9NU22	VVSAGTYPVLIQGETSVGKTSLIQWLAAATGNHCVR	ATP Binding Site	3.28
ME2	UniRef100_P23368	SIVDNWPENHVKAVVVTDGER	ATP Binding Site	-6.47
ME2	UniRef100_P23368	AKIDSYQEPFTHSAPESIPDTFEDAVNILKPSTIIGVAGAGR	ATP Binding Site	-16.71
MMAB	UniRef100_Q96EY8	RPKDDQVFEAVGTTDELSSAIGFALELVTEK	ATP Binding Site	-4.08
MTHFD1	UniRef100_P11586	YVVVTGITPTPLGEGKSTTTIGLVQALGAHLYQNVFACVR	ATP Binding Site	-6.16
MTHFD1L	UniRef100_Q6UB35, UniRef100_Q5JYA8	YVLVAGITPTPLGEGKSTVTIGLVQALTAHLNVNSFACLR	ATP Binding Site	1.16
MVK	UniRef100_Q03426	GLHSKLTGAGGGGCGITLLKPGLEQPEVEATK	ATP Binding Site	15.38
MYO1E	UniRef100_Q12965	NMIIDRENQCVIISGESGAGKTVAAK	ATP Binding Site	4.66
NADK2	UniRef100_Q4G0N4	VVVVAKTTR	ATP Binding Site	-11.03
NADSYN1	UniRef100_Q6IA69	YDCSSADINPIGGISKTDLR	ATP Binding Site	-2.19
NARS	UniRef100_O43776	FPVEIKSFYMQR	ATP Binding Site	2.36
NDUFA10	UniRef100_O95299	VITVDGNICTGKGK	ATP Binding Site	14.09
NME1, NME2	UniRef100_P15531, UniRef100_P22392	TFIAIKPDGVQR	ATP Binding Site	-1.52
NME3	UniRef100_Q13232	GDFCIEVGKNLIHGSDSVESAR	ATP Binding Site	1.91
NMNAT3	UniRef100_Q96T66	DHLHQTGMYQVIQGIISPVNDTYGKK	ATP Binding Site	9.62
NOP2	UniRef100_P46087	VLLDAPCSGTGVISKDPAVK	ATP Binding Site	1.98
NRK1	UniRef100_Q9NWW6	TFIIGISGVTNSGKTTLAK	ATP Binding Site	0.34
NSF	UniRef100_P46459	VWIGIKK	ATP Binding Site	6.03
NSF	UniRef100_P46459	GILLYGPPGCGKTLLAR	ATP Binding Site	-6.18
NT5E	UniRef100_P21589, UniRef100_Q53Z63	GVDVVVGGHSNTFLYTGNPPSKEVPAGKYPFIVTSDDGR	ATP Binding Site	-9.95
NTPCR	UniRef100_Q9BSD7	HVFLTGPPGVGKTTLIHK	ATP Binding Site	-14.99
NUDT1	UniRef100_P36639	VLLGMKK	ATP Binding Site	25.7
NUDT1	UniRef100_P36639	WNGFGGKVQEGETIEDGAR	ATP Binding Site	22.17
NUDT1	UniRef100_P36639	LYTLVLVLQPQRVLLGMKK	ATP Binding Site	18.32
NUDT2	UniRef100_P50583	NKPKTVIYWLAEVKDYDVEIR	ATP Binding Site	19.18
NUDT2	UniRef100_P50583	VDNNAIEFLLLQASDGIHHWTPPKGHVEPGEDDLETALR	ATP Binding Site	11.64
NUDT7	UniRef100_P0C024	APGEVCFPGGKRDPTDMDDAATALR	ATP Binding Site	19.75
NVL	UniRef100_O15381	ALGLVTPAGVLLAGPPGCGKTLLAK	ATP Binding Site	-1.13
NVL	UniRef100_O15381	GVLLHGPPGCGKTLLAHAIAGELDLPILK	ATP Binding Site	-8.26
OLA1	UniRef100_Q9NTK5	IGIVGLPNVGKSTFFNVLTNSQASAENFPFCTIDPNESR	ATP Binding Site	-0.68
PAICS	UniRef100_P22234	TKEVYELLDSPGK	ATP Binding Site	19.51
PC	UniRef100_P11498	HQKVVEIAPAAHLDPQLR	ATP Binding Site	-15.19
PCCA	UniRef100_P05165	EIGYPVMIKASAGGGGK	ATP Binding Site	-5.5
PCCA	UniRef100_P05165	NQKVVEEAPSIFLDAETRR	ATP Binding Site	-10.7
PDE12	UniRef100_Q6L8Q7	IKQHEGLATFYR	ATP Binding Site	-5.87
PEX1	UniRef100_O43933	NGALLLTGGKGSGK	ATP Binding Site	-4.27
PFAS	UniRef100_O15067	HWFFKGQLHVDGQK	ATP Binding Site	-4.58
PFKFB2	UniRef100_O60825	VFFVESVCDDPDVIAANILEVKVSSPDYPER	ATP Binding Site	14.74
PFKM	UniRef100_P08237	SFMNNWEVYKLLAHVRPPVSK	ATP Binding Site	-8.93
PGK1	UniRef100_P00558	ALESPERPFLAILGGAKVADK	ATP Binding Site	-4.49
PKM, PKM2	UniRef100_P14618, UniRef100_Q504U3	AEGSDVANAVLDGADCIMLSGETAKGDYPLEAVR	ATP Binding Site	28.24
PMS2	UniRef100_P54278	HHTSKIQEFADLTQVETFGFRGEALSSLCALSDVTISTCHASAK	ATP Binding Site	3.36
PMVK	UniRef100_Q15126	SGKDFVTEALQSR	ATP Binding Site	-5.6
POLR3A	UniRef100_O14802	MAQELKYGDIVER	ATP Binding Site	4.31
PPCS	UniRef100_Q9HAB8	MVPKLLSPLVK	ATP Binding Site	-7.44
PPCS	UniRef100_Q9HAB8	AFIISFKLETDPAIVINR	ATP Binding Site	-9.61
PRKAG1	UniRef100_P54619	LPVIDPESGNTLYILTHKR	ATP Binding Site	-11.56
PRKAG1	UniRef100_P54619	GRVVDIYSKFDVINLAAEK	ATP Binding Site	-7.08
PRKAG1, PRKAG2	UniRef100_P54619, UniRef100_Q9UGJ0	VVDIYSKFDVINLAAEK	ATP Binding Site	-7.97
PRKAG2	UniRef100_Q9UGJ0	ISALPVVDESGKVVDIYSKFDVINLAAEK	ATP Binding Site	-22.54
PRPS1	UniRef100_P60891, UniRef100_Q53FW2	NCTIVSPDAGGAKR	ATP Binding Site	-22.26
PRPS1L1, PRPS2	UniRef100_P21108, UniRef100_P11908	NCIIVSPDAGGAKR	ATP Binding Site	-13.63
PSMC1	UniRef100_P62191	GVILYGPPGTGKTLLAK	ATP Binding Site	-7.42
PSMC2	UniRef100_P35998	GVLLFGPPGTGKTLCAR	ATP Binding Site	-6.44
PSMC3	UniRef100_P17980	GVLMYGPPGTGKTLLAR	ATP Binding Site	5.71
PSMC4	UniRef100_P43686	GVLMYGPPGCGKTMLAK	ATP Binding Site	13.36
PSMC5	UniRef100_P62195	GVLLYGPPGTGKTLLAR	ATP Binding Site	-3.98
PSMC6	UniRef100_P62333	GCLLYGPPGTGKTLLAR	ATP Binding Site	-0.83
PSMD9	UniRef100_O00233	HNIICLQNDHKAVMK	ATP Binding Site	2.13
QARS	UniRef100_P47897	TGDKWCIYPTYDYTHCLCDSIEHITHSLCTKEFQAR	ATP Binding Site	-7.77
RAD17	UniRef100_O75943	QGGSILLITGPPGCGKTTTLK	ATP Binding Site	15.62
RBKS	UniRef100_Q9H477	FFIGFGGKGANQCVQAAR	ATP Binding Site	-1.64
RFC1	UniRef100_P35251	AALLSGPPGVGKTTTASLVCQELGYSYVELNASDTR	ATP Binding Site	-12.52
RFC2	UniRef100_P35250	EGNVPNIIIAGPPGTGKTTSILCLAR	ATP Binding Site	1.52
RFC4	UniRef100_P35249	SLEGADLPNLLFYGPPGTGKTSTILAAAR	ATP Binding Site	-6.66
RFC5	UniRef100_P40937	FINEDRLPHLLLYGPPGTGKTSTILACAK	ATP Binding Site	2.11
RFK	UniRef100_Q969G6	GSKQLGIPTANFPEQVVDNLPADISTGIYYGWASVGSGDVHK	ATP Binding Site	10.06
RUVBL1	UniRef100_Q9Y265	AVLLAGPPGTGKTALALAIAQELGSK	ATP Binding Site	-15.57
RUVBL2	UniRef100_Q9Y230	AVLIAGQPGTGKTAIAMGMAQALGPDTPFTAIAGSEIFSLEMSK	ATP Binding Site	-0.97
SARS	UniRef100_P49591, UniRef100_Q53HA4	KLDLEAWFPGSGAFR	ATP Binding Site	3.57
SKIV2L	UniRef100_Q15477	HDSVFVAAHTSAGKTVVAEYAIALAQK	ATP Binding Site	-3.49
SLC25A24	UniRef100_Q6NUK1	LAVGKTGQYSGIYDCAK	ATP Binding Site	11.88
SMC1A	UniRef100_Q14683	FTAIIGPNGSGKSNLMDAISFVLGEK	ATP Binding Site	5.67
SMC3	UniRef100_Q9UQE7	NGSGKSNFFYAIQFVLSDEFSHLRPEQR	ATP Binding Site	-10.19
SMC4	UniRef100_Q9NTJ3	LMITHIVNQNFKSYAGEK	ATP Binding Site	-7.11
SNRNP200	UniRef100_O75643	LATYGITVAELTGDHQLCKEEISATQIIVCTPEKWDIITR	ATP Binding Site	-14.27
SPG7	UniRef100_Q9UQ90	GALLLGPPGCGKTLLAK	ATP Binding Site	0.12
SUCLA2	UniRef100_Q9P2R7	GKGTFESGLK	ATP Binding Site	-0.65
SUCLA2	UniRef100_Q9P2R7	DVVIKAQVLAGGR	ATP Binding Site	9.97
TCP1	UniRef100_P17987	VLCELADLQDKEVGDGTTSVVIIAAELLK	ATP Binding Site	6.76
TK2	UniRef100_O00142	TTCLEFFSNATDVEVLTEPVSKWR	ATP Binding Site	14.43
TOP2A, TOP2B	UniRef100_Q02880, UniRef100_P11388	KVTGGRNGYGAK	ATP Binding Site	11.93
TOR1A	UniRef100_O14656	KPLTLSLHGWTGTGKNFVSK	ATP Binding Site	4.27
TOR1B	UniRef100_O14657	KPLTLSLHGWAGTGKNFVSQIVAENLHPK	ATP Binding Site	2
TOR2A, TOR2X	UniRef100_Q8N2E6, UniRef100_Q5JU69	AFVRDPAPTKPLVLSLHGWTGTGKSYVSSLLAHYLFQGGLR	ATP Binding Site	0.38
TOR3A	UniRef100_Q9H497, UniRef100_Q5W0C6	ALALSFHGWSGTGKNFVAR	ATP Binding Site	6.55
TOR4A	UniRef100_Q9NXH8	DYLATHVHSRPLLLALHGPSGVGKSHVGR	ATP Binding Site	5.38
TRA1	UniRef100_P14625	NLGTIAKSGTSEFLNK	ATP Binding Site	-8.56
TRAP1	UniRef100_Q12931	SGSKAFLDALQNQAEASSK	ATP Binding Site	-10.78
TRAP1	UniRef100_Q12931	VLIQTKATDILPK	ATP Binding Site	-11.57
TRMU	UniRef100_O75648	TPNPDIVCNKHIK	ATP Binding Site	-13.98
TRMU	UniRef100_O75648	LLQAADSFKDQTFFLSQVSQDALRR	ATP Binding Site	-2.57
TTL	UniRef100_Q8NG68	KKEDGEGNVWIAKSSAGAK	ATP Binding Site	10.59
TTL	UniRef100_Q8NG68	SSAGAKGEGILISSEASELLDFIDNQGQVHVIQK	ATP Binding Site	-14.46
TTLL12	UniRef100_Q14166	WGEDNHWICKPWNLAR	ATP Binding Site	-5.29
TTLL12	UniRef100_Q14166	LSQERPGVLLNQFPCENLLTVKDCLASIAR	ATP Binding Site	-17.65
UBA1	UniRef100_P22314	GNVQVVIPFLTESYSSSQDPPEKSIPICTLK	ATP Binding Site	-4.55
UBA2	UniRef100_Q9UBT2	VHLAEKGDGAELIWDKDDPSAMDFVTSAANLR	ATP Binding Site	0.55
UBA2	UniRef100_Q9UBT2	GDGAELIWDKDDPSAMDFVTSAANLR	ATP Binding Site	7.64
UBA3	UniRef100_Q8TBC4	DIGRPKAEVAAEFLNDRVPNCNVVPHFNK	ATP Binding Site	-11.62
UBA5	UniRef100_Q9GZZ9	LFFQPHQAGLSKVQAAEHTLR	ATP Binding Site	-12.85
UBA6	UniRef100_A0AVT1	GMITVTDPDLIEKSNLNR	ATP Binding Site	3.6
UPF1	UniRef100_Q92900	TVLQRPLSLIQGPPGTGKTVTSATIVYHLAR	ATP Binding Site	-1.93
UPF1	UniRef100_Q92900	QGNGPVLVCAPSNIAVDQLTEKIHQTGLK	ATP Binding Site	-3.51
VCP	UniRef100_Q0IIN5, UniRef100_P55072	GILLYGPPGTGKTLIAR	ATP Binding Site	-8.02
VCP	UniRef100_Q0IIN5, UniRef100_P55072	GVLFYGPPGCGKTLLAK	ATP Binding Site	-2.36
VCP	UniRef100_Q0IIN5, UniRef100_P55072	TLLAKAIANECQANFISIK	ATP Binding Site	-7.2
VCP	UniRef100_Q0IIN5, UniRef100_P55072	IVSQLLTLMDGLKQR	ATP Binding Site	7.8
VPS4A, VPS4B	UniRef100_O75351, UniRef100_Q9UN37	GILLFGPPGTGKSYLAK	ATP Binding Site	-2.55
XRCC3	UniRef100_O43542	SSAGKTQLALQLCLAVQFPR	ATP Binding Site	-4.81
XRCC5	UniRef100_P13010	FFMGNQVLKVFAAR	ATP Binding Site	2.24
XRCC6	UniRef100_P12956	IQVTPPGFQLVFLPFADDKR	ATP Binding Site	10.61
YME1L1	UniRef100_Q96TA2	GILLVGPPGTGKTLLAR	ATP Binding Site	-10.37
