# Supplementary material for: Mi-2β promotes immune evasion in melanoma by activating EZH2 methylation
Source: Nat Commun. 2024 Mar 9;15:2163. doi: 10.1038/s41467-024-46422-5 (PMC10924921; doi:10.1038/s41467-024-46422-5)
Supplement: Supplementary file 6 — Supplementary Data 3 [file 41467_2024_46422_MOESM6_ESM.xlsx]

## Sheet: sgRNA
Gene name	gRNA Sequence
Mi-2β	GCTATGGGATAAAACCCGAGTGG
EP400	GATACCGCGGAAACTCATGGAGG
PRDM4	CATTGACCCGACTTGCAATGTGG
USP7	TCGGAAATACTCCTTTGCGGTGG
WDR5	GAACTTCACAAAAGACACGGGGG
EIF4A1	GGAGCCCGAAGGCGTCATCGAGG
SMARCD1	AGCGGCCTATCCGGTGAGTGGGG
NCOA6	AGTTTGGTTAACCGTTGGGGAGG
CARM1	AGCACGGAAAATCTACGCGGTGG
SSPR1	GGAGTTCAACGACATCTTCC

## Sheet: Primer
Primer
CHIP-PCR	Gene	Primer sequence (5'to3')	Reverse primer sequence (5'to3')
MI-2β	Cxcl9	AGTGCACAGCATCGGTTGAG	TGTAAAGGGGATTCTGGGTGC
MI-2β	Cxcl10	AAAATGACGGCAGCACTTGG	AGCCAATCAGGACTCAGGGA
Stat1	Cxcl9	CGTCCTGGGGAAAACCCTAC	GGGGTGGTTTCACATCCCTT
Stat1	Cxcl10	CCCTGAGTCCTGATTGGCTG	AAGGAGCACAAGAGGGGAGA
RT-qPCR	Gene	Primer sequence (5'to3')	Reverse primer sequence (5'to3')
	Mus CCL5	CAAGTGCTCCAATCTTGCAGTC	TTCTCTGGGTTGGCACACAC
	Mus CXCL10	ATCATCCCTGCGAGCCTATCCT	GACCTTTTTTGGCTAAACGCTTTC
	Mus CXCL9	GGAGTTCGAGGAACCCTAGTG	GGGATTTGTAGTGGATCGTGC
	Mus CXCL11	TGTAATTTACCCGAGTAACGGC	CACCTTTGTCGTTTATGAGCCTT
	Mus IRF1	ATGCCAATCACTCGAATGCG	CCTGCTTTGTATCGGCCTGT
	Mus H-2Db	GAGTATTGGGAGCGGGAGACA	TCTTCGTTCAGGGCGATGTAAT
	Mus Taq1	GGACTTGCCTTGTTCCGAGAG	CAGCATCCGACACAGCATGT
	Mus CD74	CGCGACCTCATCTCTAACCAT	CGCGACCTCATCTCTAACCAT
	Mus Lcam1	GTGATGCTCAGGTATCCATCCA	CACAGTTCTCAAAGCACAGCG
	Mus CD40	ACACGTTGTAAGCGAAGCCAA	TCCCGATTAGAGCAGAAGGTG
	Mus Fas	TATCAAGGAGGCCCATTTTGC	TGTTTCCACTTCTAAACCATGCT
	Mus PD-L1	GCTCCAAAGGACTTGTACGTG	GCTCCAAAGGACTTGTACGTG
	Mus GAPDH	TGGCCTTCCGTGTTCCTAC	GAGTTGCTGTTGAAGTCGCA

## Sheet: Si-RNA
Si-RNA	Gene	sense	antisense
	EZH2-1	UUGUCUAGAGCUGUUUCUG	CAGAAACAGCUCUAGACAA
	EZH2-2	UAUGAUGCUAGAUUCUUUG	CAAAGAAUCUAGCAUCAUA

## Sheet: antibody
Name	producer	Serial number	Suitable for	dilution ratio
anti-Mi-2β	Abcam	ab240640	WB	1:1000
			IP	1:30
			ChIP	Use 5 µg for 25 µg of chromatin.
anti-Mi-2β	Abcam	ab70469	WB	1:1000
anti-EZH2	Abcam	ab307646	WB	1:1000
			IP	1:30
			ChIP	Use a concentration of 5 µg/ml
anti-EZH2	CST		WB	1:1000
			IP	1:30
anti-Histone H3	Abcam	ab1791	WB	1:2000
anti-Histone H3(acetyl K27)	Abcam	ab4729	WB	1:1000
anti-Histone H3(Me3 K27)	CST	9733S	WB	1:1000
			ChIP	1:50
anti-Histone H3(Me1 K27)	CST	84932S	WB	1:1000
			ChIP	Use 5 µg for 25 µg of chromatin.
Anti-STAT1	Abcam	ab234400	ChIP	Use 5 µg for 25 µg of chromatin.
anti-Mono-Methyl Lysine [mme-K]	CST	14679S	WB	1:1000
anti-β-actin	Sigma-Aldrich	ABT1485	WB	1:1000
anti-β-actin	Abcam	ab8226	WB	1:2000
anti-HA tag	Abcam	ab9110	WB	1:2000
			IP	1:100
anti-DDDDK tag	Abcam	ab205606	WB	1:2000
			IP	1:100
anti-rabbit secondary antibody	Abcam	ab288151	WB	1:5000
anti-mouse secondary antibody	Abcam	ab47827	WB	1:5000
anti-mouse CD45 APC	BD pharmingen	561875	Flow Cyt	1:500
anti-mouse CD3e PE	BD pharmingen	553063	Flow Cyt	1:500
anti-mouse CD4 FITC	BD pharmingen	553046	Flow Cyt	1:500
anti-mouse CD4 PE/Cy7	BioLegend	100421	Flow Cyt	Use 0.05 µg for per million cells.
anti-mouse CD8 FITC	BD pharmingen	553031	Flow Cyt	1:500
anti-mouse CD8a APC/Cy7	BioLegend	100713	Flow Cyt	Use 1.0 µg per million cells
anti-mouse IFN-γ PE	eBioscience	12731181	Flow Cyt	Use 0.05 µg for per million cells.
anti-mouse CD69 PE	Biolegend	104508	Flow Cyt	Use 0.25 µg per million cells
anti-mouse CD25 Alexa Fluor 488	eBioscience	53025182	Flow Cyt	Use 0.25 µg per million cells
anti-mouse CD107a-V450	BD pharmingen	560648	Flow Cyt	1:500
anti-human/mouse granzyme B FITC	BioLegend	515403	Flow Cyt	Use of this reagent is 5 µl per million cells in 100 µl staining volume
anti-CXCR3	Abcam	ab288437	IHC	1:500
anti-S100	Abcam	ab52642	IHC	1:500
anti-CD8	Abcam	ab209775	IHC	1:2000
anti-KI-67	Abcam	ab15580	IHC	1:1000
anti-PD-1	BioXCell	BE0146	MICE	10 mg/kg
anti-IgG	BioXCell	BE0083	MICE	10 mg/kg
anti-CD4	BioXCell	BE0003-1	MICE	200 µg
anti-CD8	BioXCell	BE0061	MICE	200 µg
